# Supplementary material for: NaFe(TeO3)2
Source: Acta Crystallogr Sect E Struct Rep Online. 2007 Dec 6;64(Pt 1):i3. doi: 10.1107/S1600536807065403 (PMC2914881; doi:10.1107/S1600536807065403)
Supplement: Supplementary file 1 [file e-64-000i3-sup1.cif]

##############################################################################
###                                                                        ###
###        Electronic paper (Acta Crystallographica Section E)             ###
###                                                                        ###
##############################################################################
#                                                                            #
# This CIF contains the data in a paper accepted for publication in Acta     #
# Crystallographica Section E. It conforms to the requirements of Notes      #
# for Authors for Section E, and has been peer reviewed under the auspices   #
# of the IUCr Commission on Journals.                                        #
#                                                                            #
# Full details of the Crystallographic Information File format               #
# are given in the paper "The Crystallographic Information File (CIF):       #
# a New Standard Archive File for Crystallography" by S. R. Hall, F. H.      #
# Allen and I. D. Brown [Acta Cryst. (1991), A47, 655-685].                  #
#                                                                            #
# The current version of the core CIF dictionary is obtainable from          #
# ftp://ftp.iucr.org/pub/cif_core.dic. The current version number is 2.1.    #
#                                                                            #
# Software is freely available for graphical display of the structure(s) in  #
# this CIF.  For information consult the CIF home page http://www.iucr.org/  #
# cif/home.html                                                              #
#                                                                            #
##############################################################################
                                             
data_I
_audit_creation_method     SHELXL-97
_chemical_name_systematic
;
sodium iron(III) bis[trioxotellurate(IV)]
;
_chemical_name_common     ?
_chemical_formula_moiety     'Fe Na O6 Te2'
_chemical_formula_sum     'Fe Na O6 Te2'
_chemical_formula_structural     'Na Fe (Te O3)2'
_chemical_formula_iupac     'Na Fe (Te O3)2'
_chemical_formula_weight     430.04
_chemical_melting_point     ?
_symmetry_cell_setting     orthorhombic
_symmetry_space_group_name_H-M     'P c a b'
_symmetry_space_group_name_Hall     '-P 2bc 2ac'
loop_
    _symmetry_equiv_pos_as_xyz
    'x, y, z'
    '-x, -y+1/2, z+1/2'
    'x+1/2, -y, -z+1/2'
    '-x+1/2, y+1/2, -z'
    '-x, -y, -z'
    'x, y-1/2, -z-1/2'
    '-x-1/2, y, z-1/2'
    'x-1/2, -y-1/2, z'
_cell_length_a     7.8530(15)
_cell_length_b     10.448(2)
_cell_length_c     13.438(3)
_cell_angle_alpha     90.00
_cell_angle_beta     90.00
_cell_angle_gamma     90.00
_cell_volume     1102.5(4)
_cell_formula_units_Z     8
_cell_measurement_reflns_used     2569
_cell_measurement_theta_min     3.032
_cell_measurement_theta_max     29.948
_cell_measurement_temperature     293(2)
_exptl_crystal_description     prism
_exptl_crystal_colour     colourless
_exptl_crystal_size_max     0.08
_exptl_crystal_size_mid     0.02
_exptl_crystal_size_min     0.01
_exptl_crystal_density_diffrn     5.182
_exptl_crystal_density_meas     ?
_exptl_crystal_density_method     'not measured'
_exptl_crystal_F_000     1512
_exptl_absorpt_coefficient_mu     13.149
_exptl_absorpt_correction_type     'multi-scan'
_exptl_absorpt_process_details
;
(SADABS; Bruker, 2002)
;
_exptl_absorpt_correction_T_min     0.405
_exptl_absorpt_correction_T_max     0.858
_exptl_special_details
;
 ?
;
_diffrn_ambient_temperature     293(2)
_diffrn_radiation_type     MoK\a
_diffrn_radiation_wavelength     0.71073
_diffrn_radiation_source     'fine-focus sealed tube'
_diffrn_radiation_monochromator     graphite
_diffrn_measurement_device_type     'Bruker SMART APEX CCD'
_diffrn_measurement_method     \w
_diffrn_detector_area_resol_mean     ?
_diffrn_reflns_number     11127
_diffrn_reflns_av_R_equivalents     0.0528
_diffrn_reflns_av_sigmaI/netI     0.0336
_diffrn_reflns_theta_min     3.03
_diffrn_reflns_theta_max     29.99
_diffrn_reflns_theta_full     29.99
_diffrn_measured_fraction_theta_max     0.993
_diffrn_measured_fraction_theta_full     0.993
_diffrn_reflns_limit_h_min     -11
_diffrn_reflns_limit_h_max     9
_diffrn_reflns_limit_k_min     -14
_diffrn_reflns_limit_k_max     14
_diffrn_reflns_limit_l_min     -18
_diffrn_reflns_limit_l_max     18
_diffrn_standards_number     0
_diffrn_standards_interval_count     .
_diffrn_standards_interval_time     .
_diffrn_standards_decay_%     ?
_refine_special_details
;
 Refinement of F^2^ against ALL reflections.  The weighted R-factor wR and
 goodness of fit S are based on F^2^, conventional R-factors R are based
 on F, with F set to zero for negative F^2^. The threshold expression of
 F^2^ > 2sigma(F^2^) is used only for calculating R-factors(gt) etc. and is
 not relevant to the choice of reflections for refinement.  R-factors based
 on F^2^ are statistically about twice as large as those based on F, and R-
 factors based on ALL data will be even larger.
;
_reflns_number_total     1598
_reflns_number_gt     1329
_reflns_threshold_expression     I>2\s(I)
_refine_ls_structure_factor_coef     Fsqd
_refine_ls_matrix_type     full
_refine_ls_R_factor_all     0.0374
_refine_ls_R_factor_gt     0.0270
_refine_ls_wR_factor_gt     0.0570
_refine_ls_wR_factor_ref     0.0613
_refine_ls_goodness_of_fit_ref     1.028
_refine_ls_restrained_S_all     1.028
_refine_ls_number_reflns     1598
_refine_ls_number_parameters     91
_refine_ls_number_restraints     0
_refine_ls_hydrogen_treatment     .
_refine_ls_weighting_scheme     calc
_refine_ls_weighting_details
                      'w=1/[\s^2^(Fo^2^)+(0.0323P)^2^] where P=(Fo^2^+2Fc^2^)/3'
_atom_sites_solution_hydrogens     .
_atom_sites_solution_primary     isomor
_atom_sites_solution_secondary     ?
_refine_ls_shift/su_max     0.000
_refine_ls_shift/su_mean     0.000
_refine_diff_density_max     1.769
_refine_diff_density_min     -0.957
_refine_ls_extinction_method     none
_refine_ls_extinction_coef     ?
loop_
    _atom_type_symbol
    _atom_type_description
    _atom_type_scat_dispersion_real
    _atom_type_scat_dispersion_imag
    _atom_type_scat_source
    'O' 'O' 0.0106 0.0060
                         'International Tables Vol C Tables 4.2.6.8 and 6.1.1.4'
    'Na' 'Na' 0.0362 0.0249
                         'International Tables Vol C Tables 4.2.6.8 and 6.1.1.4'
    'Fe' 'Fe' 0.3463 0.8444
                         'International Tables Vol C Tables 4.2.6.8 and 6.1.1.4'
    'Te' 'Te' -0.5308 1.6751
                         'International Tables Vol C Tables 4.2.6.8 and 6.1.1.4'
_computing_data_collection     'SMART (Bruker, 2002)'
_computing_cell_refinement     'SAINT (Bruker, 2002)'
_computing_data_reduction     'SAINT (Bruker, 2002)'
_computing_structure_solution     'coordinates taken from an isotypic structure'
_computing_structure_refinement     'SHELXL97 (Sheldrick, 1997)'
_computing_molecular_graphics     'ATOMS (Dowty, 2006)'
_computing_publication_material     'SHELXL97 (Sheldrick, 1997)'
loop_
    _atom_site_type_symbol
    _atom_site_label
    _atom_site_fract_x
    _atom_site_fract_y
    _atom_site_fract_z
    _atom_site_U_iso_or_equiv
    _atom_site_adp_type
    _atom_site_calc_flag
    _atom_site_refinement_flags
    _atom_site_occupancy
    _atom_site_disorder_assembly
    _atom_site_disorder_group
    Te Te1 0.54652(4) 0.28714(3) 0.42454(2) 0.00780(9) Uani d . 1 . .
    Te Te2 0.08184(4) 0.00810(3) 0.76667(2) 0.00932(9) Uani d . 1 . .
    Fe Fe 0.30472(10) 0.49980(6) -0.02064(5) 0.00866(15) Uani d . 1 . .
    Na Na 0.8320(3) 0.2417(2) 0.64216(19) 0.0254(6) Uani d . 1 . .
    O O1 0.3210(4) 0.3435(3) 0.4480(3) 0.0122(7) Uani d . 1 . .
    O O2 0.4293(5) 0.1849(4) 0.2665(3) 0.0169(8) Uani d . 1 . .
    O O3 0.3696(4) 0.1292(3) 0.0402(3) 0.0106(7) Uani d . 1 . .
    O O4 0.4983(4) 0.1292(3) 0.4888(3) 0.0104(7) Uani d . 1 . .
    O O5 0.3769(5) 0.0296(3) 0.6643(3) 0.0107(7) Uani d . 1 . .
    O O6 0.2625(5) 0.4796(3) 0.1281(3) 0.0119(7) Uani d . 1 . .
loop_
    _atom_site_aniso_label
    _atom_site_aniso_U_11
    _atom_site_aniso_U_22
    _atom_site_aniso_U_33
    _atom_site_aniso_U_12
    _atom_site_aniso_U_13
    _atom_site_aniso_U_23
    Te1 0.00751(16) 0.00640(14) 0.00950(15) -0.00033(11) 0.00003(11) 0.00063(11)
    Te2 0.00962(16) 0.00905(15) 0.00928(16) 0.00021(11) 0.00013(11) -0.00144(11)
    Fe 0.0085(3) 0.0069(3) 0.0106(4) 0.0000(3) -0.0002(3) -0.0005(2)
    Na 0.0326(15) 0.0142(11) 0.0294(13) -0.0056(10) -0.0082(11) 0.0034(10)
    O1 0.0065(17) 0.0113(16) 0.0188(19) 0.0005(14) 0.0010(14) -0.0019(14)
    O2 0.022(2) 0.0110(17) 0.0175(19) -0.0020(15) -0.0020(16) 0.0000(14)
    O3 0.0087(17) 0.0094(16) 0.0138(17) -0.0030(14) -0.0017(14) 0.0023(13)
    O4 0.0074(17) 0.0085(16) 0.0152(17) 0.0012(13) -0.0020(13) 0.0028(13)
    O5 0.0096(17) 0.0156(17) 0.0071(17) 0.0007(14) -0.0014(13) -0.0017(14)
    O6 0.0119(18) 0.0154(17) 0.0084(17) -0.0003(14) 0.0003(14) -0.0006(13)
_geom_special_details
;
 All esds (except the esd in the dihedral angle between two l.s. planes)
 are estimated using the full covariance matrix.  The cell esds are taken
 into account individually in the estimation of esds in distances, angles
 and torsion angles; correlations between esds in cell parameters are only
 used when they are defined by crystal symmetry.  An approximate (isotropic)
 treatment of cell esds is used for estimating esds involving l.s. planes.
;
loop_
    _geom_bond_atom_site_label_1
    _geom_bond_atom_site_label_2
    _geom_bond_site_symmetry_2
    _geom_bond_distance
    _geom_bond_publ_flag
    Na O5 8_665 2.434(4) y
    Na O6 2_655 2.436(4) y
    Na O3 2_655 2.491(4) y
    Na O2 7_756 2.581(5) y
    Na O2 2_655 2.755(5) y
    Na O1 8_665 2.758(4) y
    Na O4 8_665 2.788(4) y
    Na O3 7_756 2.958(4) y
    Fe O3 4 1.942(4) y
    Fe O1 7_655 1.955(4) y
    Fe O5 6_566 2.036(3) y
    Fe O6 . 2.037(4) y
    Fe O4 2_654 2.055(4) y
    Fe O4 6_566 2.078(4) y
    Te1 O1 . 1.893(4) y
    Te1 O3 2_655 1.901(4) y
    Te1 O4 . 1.901(4) y
    Te2 O2 7_656 1.849(4) y
    Te2 O6 4_546 1.892(4) y
    Te2 O5 3_456 1.899(4) y
loop_
    _geom_angle_atom_site_label_1
    _geom_angle_atom_site_label_2
    _geom_angle_atom_site_label_3
    _geom_angle_site_symmetry_1
    _geom_angle_site_symmetry_3
    _geom_angle
    _geom_angle_publ_flag
    O1 Te1 O3 . 2_655 92.59(15) n
    O1 Te1 O4 . . 90.44(15) n
    O3 Te1 O4 2_655 . 95.54(16) n
    O2 Te2 O6 7_656 4_546 100.85(16) n
    O2 Te2 O5 7_656 3_456 99.64(16) n
    O6 Te2 O5 4_546 3_456 98.64(16) n
    O3 Fe O1 4 7_655 101.34(15) ?
    O3 Fe O5 4 6_566 87.79(15) ?
    O1 Fe O5 7_655 6_566 93.64(15) ?
    O3 Fe O6 4 . 95.17(15) ?
    O1 Fe O6 7_655 . 92.48(15) ?
    O5 Fe O6 6_566 . 172.55(15) ?
    O3 Fe O4 4 2_654 174.47(15) ?
    O1 Fe O4 7_655 2_654 81.12(15) ?
    O5 Fe O4 6_566 2_654 87.11(14) ?
    O6 Fe O4 . 2_654 89.65(14) ?
    O3 Fe O4 4 6_566 95.20(15) ?
    O1 Fe O4 7_655 6_566 163.16(15) ?
    O5 Fe O4 6_566 6_566 83.80(14) ?
    O6 Fe O4 . 6_566 89.11(14) ?
    O4 Fe O4 2_654 6_566 82.13(15) ?
    O5 Na O6 8_665 2_655 170.30(17) ?
    O5 Na O3 8_665 2_655 68.14(13) ?
    O6 Na O3 2_655 2_655 106.13(15) ?
    O5 Na O2 8_665 7_756 92.37(15) ?
    O6 Na O2 2_655 7_756 93.05(14) ?
    O3 Na O2 2_655 7_756 160.49(15) ?
    O5 Na O2 8_665 2_655 76.12(14) ?
    O6 Na O2 2_655 2_655 94.86(14) ?
    O3 Na O2 2_655 2_655 73.11(14) ?
    O2 Na O2 7_756 2_655 102.25(16) ?
    O5 Na O1 8_665 8_665 115.91(14) ?
    O6 Na O1 2_655 8_665 67.10(12) ?
    O3 Na O1 2_655 8_665 68.55(13) ?
    O2 Na O1 7_756 8_665 124.14(15) ?
    O2 Na O1 2_655 8_665 129.82(15) ?
    O5 Na O4 8_665 8_665 63.09(12) ?
    O6 Na O4 2_655 8_665 123.02(15) ?
    O3 Na O4 2_655 8_665 68.23(12) ?
    O2 Na O4 7_756 8_665 104.45(14) ?
    O2 Na O4 2_655 8_665 131.48(14) ?
    O1 Na O4 8_665 8_665 58.10(12) ?
    O5 Na O3 8_665 7_756 109.39(14) ?
    O6 Na O3 2_655 7_756 80.11(13) ?
    O3 Na O3 2_655 7_756 117.64(17) ?
    O2 Na O3 7_756 7_756 68.48(13) ?
    O2 Na O3 2_655 7_756 168.98(14) ?
    O1 Na O3 8_665 7_756 57.21(11) ?
    O4 Na O3 8_665 7_756 58.59(11) ?
    Te1 O1 Fe . 7_656 140.2(2) ?
    Te1 O1 Na . 8_565 91.60(15) ?
    Fe O1 Na 7_656 8_565 94.66(14) ?
    Te2 O2 Na 7_655 7_755 105.36(18) ?
    Te2 O2 Na 7_655 2_654 104.09(17) ?
    Na O2 Na 7_755 2_654 94.82(15) ?
    Te1 O3 Fe 2_654 4_545 116.98(18) ?
    Te1 O3 Na 2_654 2_654 114.90(17) ?
    Fe O3 Na 4_545 2_654 90.19(14) ?
    Te1 O3 Na 2_654 7_755 85.51(13) ?
    Fe O3 Na 4_545 7_755 153.87(17) ?
    Na O3 Na 2_654 7_755 91.93(13) ?
    Te1 O4 Fe . 2_655 113.01(17) ?
    Te1 O4 Fe . 6_556 143.49(19) ?
    Fe O4 Fe 2_655 6_556 97.87(15) ?
    Te1 O4 Na . 8_565 90.52(14) ?
    Fe O4 Na 2_655 8_565 135.71(17) ?
    Fe O4 Na 6_556 8_565 79.65(12) ?
    Te2 O5 Fe 3_556 6_556 131.84(19) ?
    Te2 O5 Na 3_556 8_565 112.72(17) ?
    Fe O5 Na 6_556 8_565 89.63(14) ?
    Te2 O6 Fe 4_556 . 127.7(2) ?
    Te2 O6 Na 4_556 2_654 106.73(16) ?
    Fe O6 Na . 2_654 102.93(15) ?
data_global
_journal_date_recd_electronic     2007-11-29
_journal_date_accepted     2007-12-04
_journal_name_full     'Acta Crystallographica, Section E'
_journal_year     2008
_journal_volume     64
_journal_issue      1
_journal_page_first     i3
_journal_page_last     i3
_journal_paper_category     QI
_journal_coeditor_code     HB2673
_publ_contact_author_name
;
Matthias Weil
;
_publ_contact_author_address
;
Institute for Chemical Technologies and Analytics
Division of Structural Chemistry
Vienna University of Technology
Getreidemarkt 9/164-SC
A-1060 Vienna
Austria
;
_publ_contact_author_email     mweil@mail.zserv.tuwien.ac.at
_publ_contact_author_fax     '+43 1 58801 17199'
_publ_contact_author_phone     '+43 1 58801 17122'
_publ_section_title
;
NaFe(TeO~3~)~2~
;
loop_
    _publ_author_name
    _publ_author_address
    'Weil, Matthias'
;
Institute for Chemical Technologies and Analytics
Division of Structural Chemistry
Vienna University of Technology
Getreidemarkt 9/164-SC
A-1060 Vienna
Austria
;
    'St\"oger, Berthold'
;
Institute for Chemical Technologies and Analytics
Division of Structural Chemistry
Vienna University of Technology
Getreidemarkt 9/164-SC
A-1060 Vienna
Austria
;
