# Supplementary material for: NaFe(TeO3)2
Source: Acta Crystallogr Sect E Struct Rep Online. 2007 Dec 6;64(Pt 1):i3. doi: 10.1107/S1600536807065403 (PMC2914881; doi:10.1107/S1600536807065403)
Supplement: Supplementary file 2 [file e-64-000i3-Isup2.hkl]

# 
# h,k,l, Fc-squared, Fo-squared, sigma(Fo-squared) and status flag 
# 
data_I
_shelx_title ' sad in Pcab' 
_shelx_refln_list_code          4 
_shelx_F_calc_maximum      685.90 
_exptl_crystal_F_000      1512.00 
_reflns_d_resolution_high  0.7110 
 
loop_ 
 _symmetry_equiv_pos_as_xyz 
 'x, y, z' 
 '-x, -y+1/2, z+1/2' 
 'x+1/2, -y, -z+1/2' 
 '-x+1/2, y+1/2, -z' 
 '-x, -y, -z' 
 'x, y-1/2, -z-1/2' 
 '-x-1/2, y, z-1/2' 
 'x-1/2, -y-1/2, z' 
 
_cell_length_a     7.8530 
_cell_length_b    10.4478 
_cell_length_c    13.4377 
_cell_angle_alpha  90.000 
_cell_angle_beta   90.000 
_cell_angle_gamma  90.000 
 
_shelx_F_squared_multiplier     1.000 
 
loop_ 
 _refln_index_h 
 _refln_index_k 
 _refln_index_l 
 _refln_F_squared_calc 
 _refln_F_squared_meas 
 _refln_F_squared_sigma 
 _refln_observed_status 
   2   0   0    96355.13   103348.51   2389.43 o 
   4   0   0     1125.66     1370.02    137.70 o 
   6   0   0    31369.95    30793.18   1654.51 o 
   8   0   0    76183.26    77591.65   3727.35 o 
  10   0   0      805.57     1270.74    529.65 o 
   0   2   0    37945.81    41753.10   1224.95 o 
   1   2   0     5156.60     5502.63    142.03 o 
   2   2   0    55531.48    60539.10   1021.12 o 
   3   2   0    51076.68    56216.32    965.58 o 
   4   2   0    29938.41    30900.81    577.10 o 
   5   2   0    16438.62    15992.72    359.59 o 
   6   2   0    33163.75    31742.86    688.43 o 
   7   2   0     1971.98     1647.02    321.97 o 
   8   2   0      132.26      123.73    257.48 o 
   9   2   0     1302.85      836.03    336.09 o 
  10   2   0    53404.85    53746.53   2082.65 o 
   0   4   0   470461.69   503573.78  11501.51 o 
   1   4   0      725.10      973.07     88.70 o 
   2   4   0    11002.84    10898.71    259.08 o 
   3   4   0    15394.75    16680.89    362.76 o 
   4   4   0     2142.03     2261.70    147.20 o 
   5   4   0    47293.24    48267.46    930.87 o 
   6   4   0    42440.46    39827.47    965.56 o 
   7   4   0    20010.22    21699.65    956.93 o 
   8   4   0    55675.02    50791.10   1855.99 o 
   9   4   0     7783.11     7826.72    642.10 o 
  10   4   0       69.44      130.67    298.45 o 
   0   6   0   158508.59   166834.97   3897.88 o 
   1   6   0     9577.35     9659.34    265.38 o 
   2   6   0        4.64       55.19     93.48 o 
   3   6   0    85106.02    87460.71   1512.89 o 
   4   6   0     6710.36     6794.41    270.17 o 
   5   6   0    61621.18    61089.59   1119.61 o 
   6   6   0    23918.18    23421.45    751.86 o 
   7   6   0    18979.85    19589.34    617.27 o 
   8   6   0    13771.54    13974.53    819.88 o 
   9   6   0      142.20      612.71    316.38 o 
  10   6   0    13881.93    14475.02    915.65 o 
   0   8   0   102300.63   101911.40   3044.47 o 
   1   8   0      700.42      648.07    215.92 o 
   2   8   0     2635.91     2424.57    234.82 o 
   3   8   0     1431.85     1756.87    219.58 o 
   4   8   0     8251.58     7713.34    356.00 o 
   5   8   0    26821.21    25612.67    812.73 o 
   6   8   0     4923.88     5773.55   1278.11 o 
   7   8   0    29484.07    27443.89   2353.93 o 
   0  10   0   122559.31   118887.44   3578.52 o 
   1  10   0     6588.79     6276.01    349.52 o 
   2  10   0    21601.96    20323.97    630.57 o 
   3  10   0    42517.12    40742.08   1030.18 o 
   4  10   0      109.44      252.21    193.67 o 
   5  10   0    16920.26    17139.63    674.24 o 
   6  10   0    21351.49    21035.18   1000.48 o 
   7  10   0     3165.64     3925.73    663.07 o 
   0  12   0     1408.44     1158.35    368.94 o 
   1  12   0     1676.38     1812.83    276.43 o 
   2  12   0    19614.51    19573.53    662.02 o 
   3  12   0     4406.09     4280.31    350.44 o 
   4  12   0     9303.98    10249.51    766.68 o 
   5  12   0      472.48      294.03    279.69 o 
   6  12   0     2352.50     2020.77    441.11 o 
   0  14   0    76149.17    77772.20   2800.72 o 
   1  14   0       28.52     -160.25    228.40 o 
   2  14   0    14756.63    13752.69    596.87 o 
   3  14   0     4559.24     5330.56    412.22 o 
   2   0   1    32567.68    35494.81    765.72 o 
   4   0   1    37844.45    37738.48    750.30 o 
   6   0   1     5165.20     5307.13    259.07 o 
   8   0   1    47009.22    46431.93   1755.15 o 
  10   0   1    19143.07    20706.89   1544.97 o 
   1   1   1     2459.84     2475.10     70.50 o 
   2   1   1    15960.13    16539.27    234.30 o 
   3   1   1    14661.67    13963.85    205.91 o 
   4   1   1    75593.66    78926.21    945.48 o 
   5   1   1    11159.41    11129.97    204.96 o 
   6   1   1    30050.22    29720.79    494.03 o 
   7   1   1     3447.30     3640.42    243.38 o 
   8   1   1    10285.67    10608.55    481.75 o 
   9   1   1     2661.85     2786.16    374.48 o 
  10   1   1     2311.80     2287.49    420.46 o 
  11   1   1     4374.23     4633.47    426.28 o 
   1   2   1       61.07      -34.45     40.22 o 
   2   2   1   110003.29   119639.62   1391.40 o 
   3   2   1      433.29      408.26     56.07 o 
   4   2   1    95357.09    98796.57   1174.62 o 
   5   2   1     1659.80     1772.60     91.60 o 
   6   2   1    12219.09    11944.99    250.11 o 
   7   2   1       20.17      -98.78    137.95 o 
   8   2   1     5708.19     6032.69    378.54 o 
   9   2   1      524.62      128.73    198.91 o 
  10   2   1    11544.53    11507.00    576.08 o 
   1   3   1    90613.11    99462.64   1165.26 o 
   2   3   1     6420.59     6598.08    130.92 o 
   3   3   1    14880.85    15696.83    237.62 o 
   4   3   1    39913.95    40669.15    526.15 o 
   5   3   1     9364.15     9146.93    188.86 o 
   6   3   1    23915.96    22588.81    422.11 o 
   7   3   1    16144.86    16516.91    439.37 o 
   8   3   1     5990.44     6167.47    379.65 o 
   9   3   1     6875.51     6425.33    416.50 o 
  10   3   1      283.32       22.29    210.45 o 
   1   4   1    11787.17    11334.51    181.72 o 
   2   4   1    13606.11    14201.96    219.48 o 
   3   4   1     6020.04     5800.99    155.99 o 
   4   4   1    39773.30    39533.90    522.36 o 
   5   4   1       57.33       99.02     79.80 o 
   6   4   1     1532.49     1548.92    123.56 o 
   7   4   1     3368.90     3488.79    217.30 o 
   8   4   1    31050.80    29578.92    878.00 o 
   9   4   1     2831.26     2802.76    314.48 o 
  10   4   1    12835.01    14428.78    636.75 o 
   1   5   1    25860.64    27575.85    372.55 o 
   2   5   1      129.76      181.03     60.41 o 
   3   5   1    75636.54    75522.39    926.49 o 
   4   5   1     5292.28     5483.15    148.06 o 
   5   5   1     1150.98     1238.67    105.25 o 
   6   5   1    10524.23    10224.93    249.27 o 
   7   5   1       48.73     -127.71    132.56 o 
   8   5   1     1378.27     1701.50    247.87 o 
   9   5   1    12734.28    13073.63    593.39 o 
  10   5   1        4.48      409.05    250.91 o 
   1   6   1     2263.74     2516.15     96.21 o 
   2   6   1    66064.75    69014.57    854.78 o 
   3   6   1     3698.99     3967.87    128.25 o 
   4   6   1    40943.28    41643.00    587.78 o 
   5   6   1     3276.31     3520.70    139.43 o 
   6   6   1     1128.88     1031.26    122.87 o 
   7   6   1      402.17      656.70    156.79 o 
   8   6   1    10245.13    10940.83    487.69 o 
   9   6   1     1242.77     1550.67    268.59 o 
  10   6   1    12227.77    13116.57    616.69 o 
   1   7   1    79600.65    81757.12   1102.23 o 
   2   7   1      177.76       89.89     93.48 o 
   3   7   1     6247.93     6226.04    162.89 o 
   4   7   1       33.18        6.67     84.62 o 
   5   7   1    11098.74    11329.56    286.62 o 
   6   7   1      731.55      829.80    130.31 o 
   7   7   1    15844.12    16772.62    470.92 o 
   8   7   1      133.78      195.77    215.31 o 
   9   7   1     8283.03     8762.34    559.17 o 
   1   8   1    24087.86    24046.67    481.15 o 
   2   8   1    21462.71    20408.84    567.37 o 
   3   8   1     8325.71     7580.55    243.08 o 
   4   8   1    37266.77    36012.79    634.07 o 
   5   8   1     2768.75     2523.08    188.39 o 
   6   8   1      248.58      613.42    187.40 o 
   7   8   1     8214.92     8370.29    477.17 o 
   1   9   1    10912.43    10498.49    324.21 o 
   2   9   1     4913.93     4734.57    212.01 o 
   3   9   1    26267.97    25096.61    498.41 o 
   4   9   1     4954.99     4772.78    215.46 o 
   5   9   1     4609.52     4686.83    284.30 o 
   6   9   1     5912.25     6201.78    442.99 o 
   7   9   1        7.86      172.06    257.53 o 
   1  10   1       35.35      -28.99    134.06 o 
   2  10   1    13442.36    12784.32    344.44 o 
   3  10   1     1808.16     2277.94    184.10 o 
   4  10   1     7018.26     6506.77    257.24 o 
   5  10   1     3218.19     3373.58    247.58 o 
   6  10   1     2094.34     2370.44    297.63 o 
   7  10   1      547.21      110.11    300.16 o 
   1  11   1    14903.53    14324.89    376.81 o 
   2  11   1     7459.63     7462.31    281.44 o 
   3  11   1     1367.32     1643.21    183.41 o 
   4  11   1     6445.95     6571.29    271.29 o 
   5  11   1     2251.26     2325.94    303.01 o 
   6  11   1    12529.10    13126.54    725.73 o 
   7  11   1     5990.01     6425.58    500.45 o 
   1  12   1    10178.68    10322.99    337.26 o 
   2  12   1    17829.94    17397.80    438.72 o 
   3  12   1     1011.34     1197.99    184.83 o 
   4  12   1    30786.58    29247.08    842.73 o 
   5  12   1     4151.10     4567.18    525.67 o 
   6  12   1     3016.37     3589.03    413.44 o 
   1  13   1       25.37       33.96    158.45 o 
   2  13   1     9724.60     9937.75    369.18 o 
   3  13   1     2409.69     2544.62    225.76 o 
   4  13   1    12734.22    12805.85    425.12 o 
   5  13   1      964.43     1189.42    396.37 o 
   1  14   1     5124.53     5306.62    293.23 o 
   2  14   1     2382.92     3024.75    239.14 o 
   3  14   1       47.09       86.40    169.71 o 
   0   0   2     8097.67     7745.84    474.22 o 
   2   0   2    18527.05    18860.29    453.80 o 
   4   0   2    60080.57    62965.86   1079.69 o 
   6   0   2    87692.11    86466.71   1878.69 o 
   8   0   2      627.31      549.09    293.81 o 
  10   0   2     4681.42     3695.34    517.93 o 
   0   1   2    57770.90    60512.64   1443.12 o 
   1   1   2       80.96       14.37     51.38 o 
   2   1   2    71035.69    76672.01    995.82 o 
   3   1   2     3849.56     3340.26     99.21 o 
   4   1   2    14684.33    14694.64    222.47 o 
   5   1   2    17817.69    17829.12    305.49 o 
   6   1   2     2958.86     2822.42    163.11 o 
   7   1   2       40.18       51.29    106.61 o 
   8   1   2    11485.81    10947.04    625.40 o 
   9   1   2        2.58     -236.02    236.02 o 
  10   1   2    10057.58    11248.16    737.76 o 
   0   2   2   133596.17   146552.02   2980.57 o 
   1   2   2      145.48      184.67     46.74 o 
   2   2   2   174169.13   182548.17   2205.45 o 
   3   2   2      904.27      935.22     61.02 o 
   4   2   2    10138.25    10026.79    183.75 o 
   5   2   2     1314.06     1463.68     93.84 o 
   6   2   2    72648.41    70243.04   1104.71 o 
   7   2   2     1404.55     1577.25    153.07 o 
   8   2   2     5827.08     5629.44    365.06 o 
   9   2   2     3153.36     3062.06    319.73 o 
  10   2   2     4686.46     5155.96    418.80 o 
   0   3   2    34870.21    38603.18    755.84 o 
   1   3   2      157.72      -25.10     50.54 o 
   2   3   2    30872.56    31587.68    423.46 o 
   3   3   2     9259.11    10048.81    174.62 o 
   4   3   2     5451.02     5306.73    129.73 o 
   5   3   2     6039.98     6108.25    171.67 o 
   6   3   2     3299.67     3234.29    168.09 o 
   7   3   2    15147.56    15079.65    420.52 o 
   8   3   2     2494.85     2585.11    281.26 o 
   9   3   2     2640.03     2580.33    302.89 o 
  10   3   2     7445.71     7492.59    659.71 o 
   1   4   2     2338.40     2330.48     85.59 o 
   2   4   2    33334.32    33357.22    435.20 o 
   3   4   2    19454.51    20157.17    295.62 o 
   4   4   2    33252.33    33287.82    451.68 o 
   5   4   2    13690.09    13785.67    279.44 o 
   6   4   2    35354.82    34743.83    544.86 o 
   7   4   2     2514.35     2901.49    239.80 o 
   8   4   2     1588.48     1891.66    255.45 o 
   9   4   2      420.86      458.40    218.42 o 
  10   4   2     2933.19     2782.71    340.94 o 
   0   5   2       55.97       35.32    101.25 o 
   1   5   2     8156.06     8509.74    173.60 o 
   2   5   2    17019.97    17334.94    263.58 o 
   3   5   2    40090.77    41321.89    566.05 o 
   4   5   2     1299.72     1518.85     98.08 o 
   5   5   2    42982.56    42620.28    640.87 o 
   6   5   2     1918.62     2188.74    138.61 o 
   7   5   2     7387.18     7271.95    325.10 o 
   8   5   2     1330.33     1056.04    218.64 o 
   9   5   2     2304.66     2505.87    300.30 o 
  10   5   2     1380.74     1386.35    279.76 o 
   0   6   2    19256.90    20824.62    624.87 o 
   1   6   2      399.00      442.77     91.54 o 
   2   6   2    69464.68    70005.17    866.57 o 
   3   6   2        4.03       48.29     73.91 o 
   4   6   2    12205.65    12525.44    240.42 o 
   5   6   2     8820.56     8839.09    229.31 o 
   6   6   2    59626.00    58444.55    857.97 o 
   7   6   2    15860.81    15635.42    447.72 o 
   8   6   2      728.90      879.18    215.07 o 
   9   6   2     4753.74     5161.71    389.13 o 
  10   6   2      338.01      670.17    261.04 o 
   0   7   2     2208.12     2284.45    176.07 o 
   1   7   2     7077.48     7044.38    191.88 o 
   2   7   2      135.85       97.19     98.79 o 
   3   7   2    11528.81    11588.63    257.78 o 
   4   7   2      449.37      484.92    109.39 o 
   5   7   2    11288.12    11707.68    334.90 o 
   6   7   2      321.49      257.48    121.65 o 
   7   7   2    25523.02    25727.39    681.14 o 
   8   7   2     1240.87     1370.01    243.53 o 
   9   7   2     3942.46     3993.32    562.43 o 
   0   8   2     7563.82     7955.73    363.75 o 
   1   8   2    10476.61    10270.13    261.83 o 
   2   8   2    29708.96    26985.27    556.91 o 
   3   8   2    30651.71    28941.42    477.89 o 
   4   8   2     7178.37     7129.12    210.49 o 
   5   8   2    17147.17    16346.82    412.03 o 
   6   8   2    34832.72    34614.07    705.36 o 
   7   8   2     3681.18     4512.90    392.12 o 
   8   8   2     2092.47     1945.06    534.98 o 
   9   8   2      269.24      918.49    514.40 o 
   0   9   2    17250.64    16280.24    769.05 o 
   1   9   2     3996.45     3772.10    196.64 o 
   2   9   2     1335.32     1227.17    151.58 o 
   3   9   2    20825.06    20075.69    432.56 o 
   4   9   2      453.96      383.29    146.20 o 
   5   9   2    18157.49    18006.26    487.60 o 
   6   9   2        0.16     -182.17    182.17 o 
   7   9   2     5875.83     6513.79    569.65 o 
   8   9   2      321.52      131.14    509.31 o 
   0  10   2      335.98      539.52    207.61 o 
   1  10   2       11.06      -30.34    152.69 o 
   2  10   2     6633.04     6719.59    268.53 o 
   3  10   2       97.08       71.85    166.29 o 
   4  10   2    11417.29    11539.42    352.71 o 
   5  10   2      819.22      817.46    192.24 o 
   6  10   2    17959.34    17001.72    717.40 o 
   7  10   2     6917.80     8458.19    669.15 o 
   0  11   2    16101.50    15863.56    571.69 o 
   1  11   2      587.20      737.41    161.48 o 
   2  11   2    13419.65    12647.83    386.70 o 
   3  11   2      190.68      443.95    149.43 o 
   4  11   2     1117.75     1051.12    167.00 o 
   5  11   2     2258.99     2497.72    254.93 o 
   6  11   2      290.94      506.07    241.16 o 
   7  11   2     6400.32     7433.29    658.83 o 
   0  12   2    27076.03    26348.70    797.03 o 
   1  12   2     3399.92     3587.31    232.11 o 
   2  12   2    40174.88    38759.72    737.57 o 
   3  12   2    14301.63    13329.59    385.30 o 
   4  12   2      662.30      876.13    190.01 o 
   5  12   2     4754.25     5128.65    466.61 o 
   6  12   2    16086.10    16442.93    741.78 o 
   0  13   2    15893.69    14242.91    583.50 o 
   1  13   2       58.89      122.57    163.59 o 
   2  13   2     5969.08     5813.91    439.45 o 
   3  13   2     2272.13     2501.76    254.36 o 
   4  13   2     3130.10     3781.33    299.80 o 
   0  14   2     4270.77     4615.83    395.94 o 
   1  14   2     2854.78     3097.55    245.43 o 
   2  14   2      338.28      474.85    208.15 o 
   3  14   2     7167.48     7175.39    324.08 o 
   2   0   3   243329.25   258028.59   5192.23 o 
   4   0   3   235826.83   245949.80   4994.93 o 
   6   0   3    73787.60    69117.79   1544.82 o 
   8   0   3      343.31      551.97    291.06 o 
  10   0   3    10233.93    11730.28    840.03 o 
   1   1   3     7381.35     8034.70    137.70 o 
   2   1   3    11098.98    11563.84    198.14 o 
   4   1   3      566.63      652.90     70.12 o 
   5   1   3    41675.08    40219.19    673.50 o 
   6   1   3      221.19      206.90    114.64 o 
   7   1   3       21.61      203.71    116.68 o 
   8   1   3      634.09      698.53    206.15 o 
   9   1   3       27.30      -96.79    193.10 o 
  10   1   3       21.67       81.87    214.37 o 
   1   2   3    35501.80    37222.34    506.97 o 
   2   2   3    11217.52    10969.62    194.95 o 
   3   2   3     5925.41     5879.40    132.29 o 
   4   2   3     2532.69     2613.21     95.56 o 
   5   2   3       15.98      128.06     85.40 o 
   6   2   3    24309.57    24000.95    499.31 o 
   7   2   3     6762.60     6637.09    233.29 o 
   8   2   3    62217.84    59678.36   1316.53 o 
   9   2   3     5972.74     5820.75    404.74 o 
  10   2   3    20654.33    22362.93    810.50 o 
   1   3   3     1186.12     1305.14     73.50 o 
   2   3   3      400.14      345.36     55.89 o 
   3   3   3    14445.10    13986.06    219.70 o 
   4   3   3      308.11      422.71     66.87 o 
   5   3   3    23223.17    22191.62    372.98 o 
   6   3   3     2480.51     2439.43    167.65 o 
   7   3   3      567.38      769.44    134.35 o 
   8   3   3      843.66      799.27    185.54 o 
   9   3   3      947.50     1093.16    242.28 o 
  10   3   3       58.48       19.47    211.68 o 
   1   4   3    46897.78    50477.81    627.99 o 
   2   4   3   174376.05   186373.89   2265.20 o 
   3   4   3    18663.29    18951.76    282.99 o 
   4   4   3    71717.61    73696.54    908.41 o 
   5   4   3     2915.29     2943.81    138.52 o 
   6   4   3    21987.53    20832.43    431.27 o 
   7   4   3     2470.54     2573.06    181.24 o 
   8   4   3     2136.56     2236.49    211.57 o 
   9   4   3    12960.84    12969.23    584.51 o 
  10   4   3    10030.48    11131.93    573.05 o 
   1   5   3     9380.43     9696.90    208.11 o 
   2   5   3     5874.09     5957.53    196.44 o 
   3   5   3    19847.80    19090.07    295.93 o 
   4   5   3      121.15      285.57     81.70 o 
   5   5   3    17349.83    17271.17    329.73 o 
   6   5   3      119.51      305.49    117.53 o 
   7   5   3      122.87      197.75    125.15 o 
   8   5   3      114.89      157.87    157.35 o 
   9   5   3      105.85     -123.68    191.64 o 
  10   5   3      293.61      219.77    217.26 o 
   1   6   3   116141.58   120101.80   1573.39 o 
   2   6   3    31564.65    32451.31    447.49 o 
   3   6   3    25076.34    24582.85    367.15 o 
   4   6   3    22183.45    22279.36    349.24 o 
   5   6   3     1573.64     1427.41    124.27 o 
   6   6   3       13.30       86.56    106.09 o 
   7   6   3    14256.50    13049.47    401.75 o 
   8   6   3    21282.36    20903.03    561.11 o 
   9   6   3    12348.00    13348.00    584.00 o 
   1   7   3       17.96      -93.30     93.30 o 
   2   7   3       20.63        3.48     98.18 o 
   3   7   3       87.42       70.02    101.14 o 
   4   7   3     3408.84     3291.27    155.09 o 
   5   7   3    19264.89    18605.33    409.85 o 
   6   7   3       79.95       93.48    138.57 o 
   7   7   3      174.13      352.53    195.26 o 
   8   7   3      319.40      236.17    197.12 o 
   9   7   3       16.60     -239.69    387.58 o 
   1   8   3    14401.85    13062.10    383.71 o 
   2   8   3    17195.76    16814.31    415.15 o 
   3   8   3    21237.16    19859.04    389.56 o 
   4   8   3     1766.41     1782.45    138.62 o 
   5   8   3     3832.80     3643.85    198.56 o 
   6   8   3      185.98      104.25    130.44 o 
   7   8   3      191.94      -95.86    298.23 o 
   8   8   3    16084.84    15348.73    683.76 o 
   9   8   3     9587.36     9704.42   1043.03 o 
   1   9   3      752.03      656.56    141.93 o 
   2   9   3     2481.07     2646.00    180.20 o 
   3   9   3     7838.32     7473.70    272.25 o 
   4   9   3       77.28      116.75    132.94 o 
   5   9   3    14047.98    14131.53    484.93 o 
   6   9   3     1174.49     1485.86    206.78 o 
   7   9   3      141.98      577.55    334.59 o 
   8   9   3      136.12      308.16    320.19 o 
   1  10   3    32185.58    31281.40    599.03 o 
   2  10   3    50511.98    49617.96    850.65 o 
   3  10   3     8638.77     8350.94    364.58 o 
   4  10   3    40423.76    38420.05    814.24 o 
   5  10   3     1845.18     2044.80    224.48 o 
   6  10   3    17254.25    17661.99    568.30 o 
   7  10   3    11223.33    11289.37    751.16 o 
   1  11   3      184.53       89.78    151.75 o 
   2  11   3     1652.87     1721.13    181.84 o 
   3  11   3     3920.78     3948.45    226.75 o 
   4  11   3     2101.93     1927.30    211.27 o 
   5  11   3     5122.50     5674.69    338.86 o 
   6  11   3       20.43     -190.06    190.06 o 
   7  11   3      108.09      337.99    338.25 o 
   1  12   3     1118.77     1293.04    184.12 o 
   2  12   3     1719.39     1860.11    194.99 o 
   3  12   3      880.01      965.17    176.15 o 
   4  12   3     2747.99     2821.03    293.45 o 
   5  12   3     4931.77     5313.50    327.77 o 
   6  12   3    10711.59    11389.27    556.06 o 
   1  13   3       23.57     -151.24    151.24 o 
   2  13   3      269.37      320.98    172.74 o 
   3  13   3     3773.60     3994.88    280.44 o 
   4  13   3        4.24      102.77    217.37 o 
   1  14   3     3015.89     3416.65    402.12 o 
   2  14   3    21549.50    21239.06    531.94 o 
   0   0   4   123984.08   132299.16   3093.47 o 
   2   0   4     7806.64     8707.70    237.08 o 
   4   0   4    12582.96    12813.02    400.17 o 
   6   0   4    18629.82    18697.61    566.39 o 
   8   0   4    12027.31    12333.04    755.79 o 
  10   0   4    24461.95    23142.56   1177.38 o 
   0   1   4   121611.67   130740.14   2167.21 o 
   1   1   4    21983.96    22469.75    301.19 o 
   2   1   4    42827.17    42710.30    586.99 o 
   3   1   4      505.00      495.57     64.01 o 
   4   1   4    12150.21    11848.06    255.74 o 
   5   1   4      133.60      119.97    103.07 o 
   6   1   4        3.38       41.31    110.83 o 
   7   1   4      726.07      886.75    140.13 o 
   8   1   4    15634.05    14165.46    558.18 o 
   9   1   4    12751.86    13614.63    582.43 o 
  10   1   4    13921.97    12967.83    720.46 o 
   0   2   4   244337.67   244225.95   3971.58 o 
   1   2   4     1065.60     1139.82     77.02 o 
   2   2   4    12799.80    13783.58    208.66 o 
   3   2   4      365.78      325.78     60.16 o 
   4   2   4     7596.69     7841.28    181.47 o 
   5   2   4      110.47      -60.14    103.35 o 
   6   2   4    13048.31    12451.90    341.48 o 
   7   2   4     1530.91     1637.10    155.15 o 
   8   2   4    38223.02    37183.26    821.59 o 
   9   2   4      346.07      441.33    218.68 o 
  10   2   4     3485.82     3002.39    344.06 o 
   0   3   4    65019.48    66659.63   1261.89 o 
   1   3   4    11402.81    10372.79    225.74 o 
   2   3   4    28697.71    28736.92    418.12 o 
   3   3   4    29142.78    29906.43    401.31 o 
   4   3   4     2731.69     2897.75    121.77 o 
   5   3   4    47068.82    46581.56    778.18 o 
   6   3   4      968.64      932.31    135.37 o 
   7   3   4     9345.68     9109.93    281.85 o 
   8   3   4     8594.26     8130.48    334.25 o 
   9   3   4     1958.00     2350.81    312.45 o 
  10   3   4     9374.16     9963.46    547.30 o 
   0   4   4    29739.09    28903.87    678.99 o 
   1   4   4     1421.94     1604.01     78.21 o 
   2   4   4      208.03      234.63     63.03 o 
   3   4   4     2682.06     2713.31    100.87 o 
   4   4   4    10790.90    10536.61    232.48 o 
   5   4   4     7088.92     6783.80    190.76 o 
   6   4   4    25963.68    25093.73    497.10 o 
   7   4   4      629.86      522.46    137.32 o 
   8   4   4    18566.55    18735.77    583.64 o 
   9   4   4        8.33      128.08    202.84 o 
  10   4   4    13011.62    13234.73    621.79 o 
   0   5   4    12581.47    12182.11    346.85 o 
   1   5   4     1537.87     1568.27     97.62 o 
   2   5   4     4959.69     4997.66    130.95 o 
   3   5   4    12641.94    12324.25    231.11 o 
   4   5   4       72.71      148.85     86.33 o 
   5   5   4    17759.52    16885.38    402.39 o 
   6   5   4       34.08       59.69    113.73 o 
   7   5   4    15872.17    15560.41    387.01 o 
   8   5   4      212.62      267.89    156.76 o 
   9   5   4    23840.67    26099.32    851.20 o 
  10   5   4     3505.80     3543.58    367.31 o 
   0   6   4   152275.48   158433.39   2896.98 o 
   1   6   4      807.81      838.83    106.55 o 
   2   6   4     2885.79     3143.17    182.12 o 
   3   6   4      119.51       91.75     79.90 o 
   4   6   4     7880.24     7823.35    197.83 o 
   5   6   4      165.14      208.09    100.56 o 
   6   6   4     9778.77     9879.66    342.19 o 
   7   6   4     3999.05     3868.14    213.44 o 
   8   6   4    22270.78    21759.43    639.39 o 
   9   6   4     4027.33     4408.16    432.70 o 
   0   7   4        3.89     -103.48    139.10 o 
   1   7   4    32824.81    31999.54    507.71 o 
   2   7   4      168.65      289.71    109.21 o 
   3   7   4    46975.10    45022.94    672.15 o 
   4   7   4        9.87        1.45    106.73 o 
   5   7   4    40216.10    38884.94    693.05 o 
   6   7   4      488.67      472.74    163.82 o 
   7   7   4    19820.66    18988.15    529.91 o 
   8   7   4      304.54      279.22    219.63 o 
   9   7   4      141.72      644.89    360.13 o 
   0   8   4    67888.81    65087.40   1304.47 o 
   1   8   4     2805.58     2788.28    150.02 o 
   2   8   4     5094.27     4963.80    194.70 o 
   3   8   4    10709.57     9950.30    357.33 o 
   4   8   4     1529.50     1535.59    173.77 o 
   5   8   4    13155.14    13517.62    367.93 o 
   6   8   4     8331.47     8620.44    346.48 o 
   7   8   4       61.85     -154.89    178.14 o 
   8   8   4     8580.09     9442.49    486.11 o 
   0   9   4     9877.10     9766.01    407.77 o 
   1   9   4      706.47      851.98    141.03 o 
   2   9   4    10057.82     9685.19    388.40 o 
   3   9   4     4658.54     4798.36    224.28 o 
   4   9   4      529.29      592.94    173.75 o 
   5   9   4    12945.97    13095.83    419.13 o 
   6   9   4     2009.73     2280.02    259.41 o 
   7   9   4    13516.00    12680.76    772.36 o 
   8   9   4     2314.94     2295.44   1152.31 o 
   0  10   4    36226.44    34211.44    905.66 o 
   1  10   4     2184.12     2073.16    181.06 o 
   2  10   4      304.15      429.45    149.49 o 
   3  10   4      579.26      864.14    159.06 o 
   4  10   4     5658.32     5682.52    301.06 o 
   5  10   4       48.18      270.51    173.87 o 
   6  10   4     5814.07     5698.99    400.73 o 
   7  10   4     3138.88     2814.69    476.94 o 
   0  11   4     8219.44     7529.71    403.96 o 
   1  11   4     6488.36     5803.29    256.96 o 
   2  11   4    11737.18    10997.71    339.32 o 
   3  11   4    10639.33    11171.14    384.89 o 
   4  11   4     4505.02     4176.30    315.29 o 
   5  11   4    11703.74    12350.63    443.14 o 
   6  11   4       23.30      -27.86    202.45 o 
   0  12   4    37529.55    36165.25    990.91 o 
   1  12   4     2171.41     2094.03    232.21 o 
   2  12   4     2251.67     2107.42    202.15 o 
   3  12   4     6844.26     6790.99    340.81 o 
   4  12   4      543.47      603.03    210.94 o 
   5  12   4     5590.77     5790.43    343.38 o 
   0  13   4    23443.41    22053.38    836.19 o 
   1  13   4     3247.06     3569.39    247.52 o 
   2  13   4    19107.27    18099.13    502.26 o 
   3  13   4      175.76        2.69    175.25 o 
   4  13   4     2583.18     3049.63    286.03 o 
   0  14   4    10480.77    11402.71    750.91 o 
   1  14   4     1755.89     1837.16    233.58 o 
   2  14   4     1334.63     1537.99    210.28 o 
   2   0   5    49986.31    55865.00    964.30 o 
   4   0   5     4465.56     3719.02    225.10 o 
   6   0   5    45002.29    42564.21   1045.52 o 
   8   0   5    26656.59    25931.14    814.22 o 
  10   0   5    14440.08    15197.34   1022.44 o 
   1   1   5    74126.35    78009.66    973.92 o 
   2   1   5    13935.91    14133.66    221.93 o 
   3   1   5     1479.00     1336.16     88.74 o 
   4   1   5    37612.00    36776.98    669.41 o 
   5   1   5       16.02      128.12    109.86 o 
   6   1   5    23983.63    22839.84    467.66 o 
   7   1   5    15818.49    15077.88    371.97 o 
   8   1   5     5708.36     6306.12    258.15 o 
   9   1   5      430.05      788.46    239.43 o 
  10   1   5      275.21      540.21    244.55 o 
   1   2   5      218.18      197.17     56.49 o 
   2   2   5    46861.05    49232.67    613.94 o 
   3   2   5     1490.67     1560.33     78.85 o 
   4   2   5   199746.59   203379.92   2619.55 o 
   5   2   5     3512.47     3434.15    171.88 o 
   6   2   5     3329.73     3269.43    180.36 o 
   7   2   5      542.32      680.22    145.21 o 
   8   2   5      896.87      915.58    151.40 o 
   9   2   5     3610.83     3705.32    354.73 o 
  10   2   5     2744.07     2961.67    351.45 o 
   1   3   5       25.63      155.13     73.55 o 
   2   3   5     3675.69     3955.21    107.98 o 
   3   3   5    36907.52    36777.59    505.44 o 
   4   3   5    14471.80    14521.14    291.67 o 
   5   3   5     2303.69     2280.78    167.94 o 
   6   3   5    12294.79    11284.97    306.28 o 
   7   3   5     6032.78     6497.23    248.89 o 
   8   3   5     5077.14     5427.30    245.46 o 
   9   3   5     2603.76     2483.10    312.38 o 
  10   3   5      419.53      612.20    298.38 o 
   1   4   5    39017.11    39778.14    728.62 o 
   2   4   5     8400.37     9107.88    178.83 o 
   3   4   5     2383.82     2318.75    100.43 o 
   4   4   5    20398.46    19495.11    347.78 o 
   5   4   5        4.90      196.99    113.08 o 
   6   4   5    14814.05    13901.65    347.35 o 
   7   4   5     3578.99     3436.46    202.13 o 
   8   4   5    17374.45    16402.07    483.36 o 
   9   4   5     4663.21     5311.30    402.52 o 
  10   4   5     9977.78    10886.80    572.41 o 
   1   5   5   100712.25   102511.02   1242.33 o 
   2   5   5     4869.54     5048.46    138.13 o 
   3   5   5       67.08      279.67     78.51 o 
   4   5   5     6376.40     6379.95    188.05 o 
   5   5   5      358.14      362.80    110.67 o 
   6   5   5     2214.93     2191.49    168.77 o 
   7   5   5    27715.64    26541.74    548.19 o 
   8   5   5      145.77      158.06    157.37 o 
   9   5   5     8436.31     8789.63    504.51 o 
   1   6   5    11343.60    11204.41    327.79 o 
   2   6   5    22030.04    22421.31    391.96 o 
   3   6   5    10117.74     9871.26    239.02 o 
   4   6   5    64186.23    61167.05    984.77 o 
   5   6   5     4121.47     3826.16    177.94 o 
   6   6   5      249.60      147.06    133.37 o 
   7   6   5       44.72       13.28    137.68 o 
   8   6   5     5149.00     5485.35    338.93 o 
   9   6   5     5971.93     6674.23    638.14 o 
   1   7   5      705.41      669.79    128.71 o 
   2   7   5     3858.38     3549.10    164.68 o 
   3   7   5    19778.08    18395.83    353.40 o 
   4   7   5     1313.17     1298.96    149.12 o 
   5   7   5       93.35      111.95    123.95 o 
   6   7   5        6.81     -108.90    149.46 o 
   7   7   5     1337.05     1663.68    217.17 o 
   8   7   5      263.81      454.77    225.46 o 
   9   7   5     7222.08     7461.37    542.78 o 
   1   8   5    46787.39    45263.68    721.33 o 
   2   8   5    23258.61    22042.39    426.80 o 
   3   8   5     6099.64     5967.35    205.95 o 
   4   8   5    32815.50    31362.42    602.18 o 
   5   8   5     2723.61     2513.17    191.54 o 
   6   8   5      169.03      290.76    171.80 o 
   7   8   5     6661.77     6991.53    380.48 o 
   8   8   5     1226.31     1159.33    264.26 o 
   1   9   5    48617.77    46545.26    751.98 o 
   2   9   5      138.48       60.48    123.38 o 
   3   9   5      760.74      888.89    135.61 o 
   4   9   5      824.11      904.16    162.11 o 
   5   9   5      214.75     -119.74    147.90 o 
   6   9   5     2860.57     3319.82    294.65 o 
   7   9   5    13763.99    13817.54    593.30 o 
   8   9   5     3419.91     3724.48    524.35 o 
   1  10   5      126.19       76.87    137.79 o 
   2  10   5       23.59       94.00    139.70 o 
   3  10   5     4242.39     4359.61    228.67 o 
   4  10   5    10554.37    11262.16    402.27 o 
   5  10   5     3771.14     3938.42    284.53 o 
   6  10   5     8920.93     9107.95    580.99 o 
   7  10   5        3.90     -188.91    302.43 o 
   1  11   5       71.38       21.77    144.24 o 
   2  11   5     9024.15     9171.84    335.62 o 
   3  11   5     8170.78     7613.43    316.74 o 
   4  11   5    12703.94    13081.42    449.80 o 
   5  11   5      434.34      937.73    217.37 o 
   6  11   5     6675.90     7601.77    471.48 o 
   1  12   5    13620.05    13621.99    393.36 o 
   2  12   5    13961.26    13373.72    415.69 o 
   3  12   5       26.71      132.81    174.62 o 
   4  12   5    35043.00    36193.39    845.77 o 
   5  12   5     2367.16     2601.21    274.24 o 
   1  13   5     4607.38     4779.75    291.75 o 
   2  13   5      301.62      439.76    210.49 o 
   3  13   5     1382.40     1530.93    242.46 o 
   4  13   5     2809.85     3252.15    287.86 o 
   1  14   5     3036.01     3361.46    257.05 o 
   0   0   6   130991.26   138810.28   4357.56 o 
   2   0   6   181221.36   186163.08   3064.05 o 
   4   0   6      136.09      359.84    220.17 o 
   6   0   6    68746.85    65855.27   1515.62 o 
   8   0   6    29028.21    28413.13    837.38 o 
  10   0   6    16393.83    18793.22   1981.60 o 
   0   1   6    32028.12    33301.92    634.82 o 
   1   1   6     5557.19     6027.60    146.09 o 
   2   1   6     2943.07     2921.19     91.06 o 
   3   1   6    60272.28    61769.28    892.59 o 
   4   1   6      916.01      904.98    119.21 o 
   5   1   6    10020.25     9398.94    270.44 o 
   6   1   6       79.11      168.03    119.84 o 
   7   1   6     4688.60     4668.76    263.30 o 
   8   1   6     3389.13     3212.97    210.47 o 
   9   1   6     2160.41     2135.18    347.83 o 
  10   1   6     1033.06     1045.37    327.51 o 
   0   2   6    22015.35    22630.29    470.96 o 
   1   2   6     1509.47     1613.50     83.92 o 
   2   2   6      851.72     1081.48     72.43 o 
   3   2   6    13557.76    12961.92    235.71 o 
   4   2   6    29164.63    28835.68    528.90 o 
   5   2   6    14953.06    14281.74    451.14 o 
   6   2   6    17924.52    17112.15    393.63 o 
   7   2   6     3897.98     3770.88    208.40 o 
   8   2   6     3529.96     3179.97    224.47 o 
   9   2   6      217.45      285.04    187.54 o 
  10   2   6    12855.35    12497.05    618.51 o 
   0   3   6     6232.68     6280.63    209.10 o 
   1   3   6      125.31      177.65     70.09 o 
   2   3   6      834.13      987.62     78.58 o 
   3   3   6    30182.00    30285.03    417.71 o 
   4   3   6      182.48        6.17     86.17 o 
   5   3   6      295.74      308.95    130.48 o 
   6   3   6      545.97      507.28    132.22 o 
   7   3   6     9030.54     8873.92    295.25 o 
   8   3   6      488.53      272.05    143.09 o 
   9   3   6     2781.01     3096.81    296.16 o 
  10   3   6     1476.10     1499.16    286.16 o 
   0   4   6    57965.01    60609.68   1081.88 o 
   1   4   6     3183.01     3379.76    132.03 o 
   2   4   6   116527.71   118226.96   1417.42 o 
   3   4   6    19213.20    19597.66    307.75 o 
   4   4   6       36.29       21.81     94.07 o 
   5   4   6    20627.00    19015.54    639.69 o 
   6   4   6    37759.38    36131.16    670.56 o 
   7   4   6    15091.78    14758.98    382.41 o 
   8   4   6     5529.03     6059.03    269.72 o 
   9   4   6     6042.61     6504.43    411.37 o 
  10   4   6     3309.04     4328.46    399.69 o 
   0   5   6     9459.89     9160.50    270.66 o 
   1   5   6       14.88      -62.88     80.55 o 
   2   5   6      113.58       27.81     80.03 o 
   3   5   6    65550.90    65690.21    875.50 o 
   4   5   6      591.51      597.86    107.07 o 
   5   5   6    13526.65    13211.12    336.14 o 
   6   5   6     1063.99     1090.80    149.11 o 
   7   5   6     1534.38     1485.51    170.05 o 
   8   5   6       18.02      281.49    216.96 o 
   9   5   6      341.55      475.52    185.38 o 
   0   6   6     8605.26     8530.74    380.56 o 
   1   6   6     9380.36     9798.44    272.98 o 
   2   6   6    11516.82    11487.70    272.04 o 
   3   6   6    43840.93    43202.85    685.65 o 
   4   6   6    10611.35    10606.34    294.45 o 
   5   6   6    46801.57    45757.43   1025.92 o 
   6   6   6    20091.92    19386.19    584.96 o 
   7   6   6    16875.05    16666.63    491.41 o 
   8   6   6      542.21      654.11    227.15 o 
   9   6   6      520.49     1144.70    273.27 o 
   0   7   6     4726.28     4264.71    399.89 o 
   1   7   6     3231.05     3177.36    159.17 o 
   2   7   6      304.72      203.89    117.77 o 
   3   7   6    10276.39     9952.27    253.87 o 
   4   7   6      173.88       12.72    122.53 o 
   5   7   6       85.62       -5.17    136.67 o 
   6   7   6     2937.48     3064.39    251.20 o 
   7   7   6    10920.15    10849.04    408.34 o 
   8   7   6      129.73      190.12    254.07 o 
   9   7   6     2702.29     2715.58    333.22 o 
   0   8   6      633.11      598.69    171.17 o 
   1   8   6     1705.09     1610.07    140.00 o 
   2   8   6     3917.87     3996.10    179.63 o 
   3   8   6     7188.73     6767.06    238.24 o 
   4   8   6     9518.72     9668.79    304.78 o 
   5   8   6    12033.65    12138.42    375.14 o 
   6   8   6    18950.53    19142.56    547.98 o 
   7   8   6    18934.23    18742.72    556.80 o 
   8   8   6       47.64      299.23    232.13 o 
   0   9   6     1598.32     1737.23    207.48 o 
   1   9   6       22.55       87.25    143.54 o 
   2   9   6      675.97      812.31    132.25 o 
   3   9   6    21575.04    21187.30    458.24 o 
   4   9   6      108.45      211.67    143.68 o 
   5   9   6     8001.79     8613.92    334.19 o 
   6   9   6      352.50      906.77    208.49 o 
   7   9   6      315.53      507.01    293.41 o 
   0  10   6    40918.26    40376.52   1310.66 o 
   1  10   6     4265.77     4528.14    226.49 o 
   2  10   6    39995.92    37808.63    744.78 o 
   3  10   6    18227.26    17487.57    502.29 o 
   4  10   6      400.06      393.29    187.50 o 
   5  10   6    17467.64    17791.88    585.11 o 
   6  10   6    15624.35    15865.89    631.31 o 
   7  10   6     4450.35     5221.25    540.20 o 
   0  11   6     5551.52     5581.34    422.38 o 
   1  11   6       15.29      190.98    148.67 o 
   2  11   6     3869.11     4077.45    239.78 o 
   3  11   6     8791.93     8784.39    377.25 o 
   4  11   6      310.74      234.53    192.45 o 
   5  11   6       96.70      -55.37    205.16 o 
   6  11   6     3892.37     4576.81    404.59 o 
   0  12   6     5864.48     6103.80    464.82 o 
   1  12   6      306.60      115.18    162.30 o 
   2  12   6      280.05      579.29    173.31 o 
   3  12   6      730.29      876.73    222.17 o 
   4  12   6     8241.17     8741.01    397.11 o 
   5  12   6        0.94      211.99    224.56 o 
   0  13   6      995.44      700.36    266.77 o 
   1  13   6      378.56      380.61    173.59 o 
   2  13   6      759.31      878.87    206.22 o 
   3  13   6     6229.36     6491.99    370.76 o 
   2   0   7    42943.45    42992.67    786.62 o 
   4   0   7     4006.03     3846.69    252.68 o 
   6   0   7     1895.75     1822.03    301.83 o 
   8   0   7    22864.09    22154.13    774.91 o 
  10   0   7     8683.04    10419.84    818.70 o 
   1   1   7     1510.41     1462.65     86.47 o 
   2   1   7    24191.87    24228.26    346.32 o 
   3   1   7     1775.06     1649.73     96.51 o 
   4   1   7    29712.59    28888.21    538.05 o 
   5   1   7    40595.42    37607.46    786.34 o 
   6   1   7    30341.78    29104.11    572.58 o 
   7   1   7     4275.73     4612.28    250.69 o 
   8   1   7    16068.80    15897.92    419.36 o 
   9   1   7        7.94       -6.74    180.15 o 
  10   1   7     1242.56     1397.14    293.06 o 
   1   2   7       36.64       35.22     73.00 o 
   2   2   7    77124.10    79752.97   1027.41 o 
   3   2   7      541.31      678.97     92.06 o 
   4   2   7     6620.81     6223.65    218.12 o 
   5   2   7      214.09      183.05    121.16 o 
   6   2   7     7091.03     6928.96    262.92 o 
   7   2   7      710.88      702.30    143.61 o 
   8   2   7     8682.45     8204.43    332.90 o 
   9   2   7       85.63      134.53    169.87 o 
  10   2   7     5706.76     6113.16    547.20 o 
   1   3   7    81880.49    80088.64   1586.09 o 
   2   3   7    22602.60    22889.46    341.78 o 
   3   3   7    31154.41    31157.04    489.19 o 
   4   3   7    18972.54    18626.99    400.53 o 
   5   3   7    16474.19    16287.81    378.55 o 
   6   3   7    22826.05    22779.02    522.06 o 
   7   3   7    10126.46    10433.24    325.34 o 
   8   3   7     6456.24     6552.16    285.53 o 
   9   3   7     7761.37     7652.94    370.22 o 
  10   3   7        1.54       34.96    221.58 o 
   1   4   7     3170.62     3176.27    125.33 o 
   2   4   7    59460.93    59501.14    763.62 o 
   3   4   7      499.59      628.44    103.45 o 
   4   4   7      531.63      594.32    114.44 o 
   5   4   7     1091.77      888.42    138.46 o 
   6   4   7      795.11      794.50    146.14 o 
   7   4   7      295.27      347.27    142.31 o 
   8   4   7    13532.43    12939.14    486.08 o 
   9   4   7       45.57      173.70    175.37 o 
   1   5   7     5421.59     5326.22    162.23 o 
   2   5   7     4751.01     5104.32    197.42 o 
   3   5   7     3407.24     3528.13    158.44 o 
   4   5   7      409.87      522.76    108.56 o 
   5   5   7    29357.68    28451.04    559.72 o 
   6   5   7     4196.71     3965.46    215.36 o 
   7   5   7      119.57      152.83    138.05 o 
   8   5   7     4908.01     5236.76    290.91 o 
   9   5   7     8424.73     9048.72    618.75 o 
   1   6   7     2499.23     2593.51    151.46 o 
   2   6   7    36235.57    34216.88    776.57 o 
   3   6   7      860.17      732.18    147.46 o 
   4   6   7     6341.00     6470.11    240.83 o 
   5   6   7     3388.47     3402.02    246.65 o 
   6   6   7     3607.40     3277.15    252.78 o 
   7   6   7        3.43     -152.09    160.69 o 
   8   6   7     9714.67     9751.06    407.35 o 
   9   6   7      860.46      829.16    279.16 o 
   1   7   7    69357.86    67502.11   1074.49 o 
   2   7   7     3810.82     3517.23    171.36 o 
   3   7   7    34380.72    32778.92    624.00 o 
   4   7   7       28.24      -74.26    126.75 o 
   5   7   7    17916.64    18112.44    515.03 o 
   6   7   7       71.01       42.71    161.39 o 
   7   7   7    17272.39    17984.49    542.16 o 
   8   7   7      671.77      851.64    212.24 o 
   1   8   7     9099.13     9341.43    316.43 o 
   2   8   7    17690.32    17022.91    380.61 o 
   3   8   7       73.59       58.81    139.32 o 
   4   8   7     1590.63     1382.28    175.50 o 
   5   8   7     1658.02     1821.25    228.48 o 
   6   8   7     4467.10     4676.87    305.19 o 
   7   8   7     1949.31     2070.01    252.85 o 
   8   8   7     6679.66     7023.00    450.11 o 
   1   9   7     5578.37     5685.91    229.82 o 
   2   9   7     4039.76     3997.81    206.55 o 
   3   9   7     5502.42     5423.63    255.20 o 
   4   9   7    12915.52    12967.37    380.95 o 
   5   9   7    16021.68    16153.15    512.11 o 
   6   9   7     6848.93     7327.68    370.63 o 
   7   9   7       92.05      -24.31    192.24 o 
   1  10   7      224.51      133.79    148.24 o 
   2  10   7    15429.91    14249.08    412.37 o 
   3  10   7      176.29      117.77    182.61 o 
   4  10   7      151.53       92.06    177.68 o 
   5  10   7     2795.36     2425.93    321.15 o 
   6  10   7     1029.95      997.41    275.87 o 
   1  11   7    25002.60    23019.85    554.42 o 
   2  11   7      632.72      757.60    173.64 o 
   3  11   7     9991.71    10739.60    417.04 o 
   4  11   7     5864.64     5837.45    339.38 o 
   5  11   7     7926.93     9114.92    941.47 o 
   6  11   7     9307.44    10000.88    541.78 o 
   1  12   7     5460.72     5676.65    304.91 o 
   2  12   7    12801.06    12214.06    456.67 o 
   3  12   7      118.07      123.51    242.85 o 
   4  12   7     2263.00     2506.17    279.67 o 
   1  13   7     1474.12     1723.69    212.34 o 
   2  13   7    11969.03    12254.54    475.02 o 
   3  13   7      395.62      339.95    212.26 o 
   0   0   8     7393.40     8012.76    354.47 o 
   2   0   8    14124.03    14320.26    401.25 o 
   4   0   8     6859.44     6348.23    321.51 o 
   6   0   8     7287.33     6780.51    426.04 o 
   8   0   8      101.88      170.09    215.36 o 
  10   0   8    22718.15    22329.74   1180.09 o 
   0   1   8    49120.43    50440.79    925.25 o 
   1   1   8    59612.04    57414.04    824.58 o 
   2   1   8    14014.24    13549.86    237.89 o 
   3   1   8    35751.84    34610.44    573.01 o 
   4   1   8      164.23       47.77    115.86 o 
   5   1   8     5817.86     5711.68    238.97 o 
   6   1   8      916.44     1081.50    151.94 o 
   7   1   8       13.85      -40.12    131.18 o 
   8   1   8     4584.67     4482.11    248.23 o 
   9   1   8    16667.43    16682.00    522.62 o 
   0   2   8   164466.80   173102.83   2893.78 o 
   1   2   8      199.48      202.18     80.11 o 
   2   2   8    25407.19    25332.95    396.92 o 
   3   2   8     1950.57     2238.77    126.86 o 
   4   2   8     1617.63     1353.66    148.15 o 
   5   2   8     3579.83     3266.56    191.08 o 
   6   2   8    20218.03    19492.17    449.48 o 
   7   2   8     1678.28     1602.66    177.58 o 
   8   2   8    23276.43    22678.86    567.42 o 
   9   2   8     2289.58     2504.50    230.68 o 
   0   3   8    11902.01    12219.41    368.86 o 
   1   3   8    19581.43    18547.96    329.37 o 
   2   3   8     6089.61     6030.60    188.06 o 
   3   3   8     2291.91     2601.91    136.35 o 
   4   3   8     4527.43     4320.59    197.29 o 
   5   3   8      311.37      113.13    121.04 o 
   6   3   8      453.61      337.11    137.44 o 
   7   3   8     5142.93     5151.59    264.14 o 
   8   3   8     3320.77     3058.05    229.00 o 
   9   3   8    26153.85    26100.24    601.97 o 
   0   4   8    20218.80    20579.42    469.16 o 
   1   4   8      978.22     1097.16    102.03 o 
   2   4   8    13039.64    12782.12    260.35 o 
   3   4   8    19343.36    17345.21    477.33 o 
   4   4   8    11052.42    11061.42    306.30 o 
   5   4   8    16110.94    14944.46    373.55 o 
   6   4   8     6416.87     6184.84    256.57 o 
   7   4   8     6734.23     6713.10    280.51 o 
   8   4   8     1690.67     1913.72    196.44 o 
   9   4   8      765.41      618.60    197.18 o 
   0   5   8    18901.81    18481.59    502.51 o 
   1   5   8    40714.53    39684.69    656.75 o 
   2   5   8     2451.05     2391.93    143.29 o 
   3   5   8    45230.23    43687.95    810.37 o 
   4   5   8        4.05       -8.04    122.27 o 
   5   5   8    29182.67    28267.19    611.74 o 
   6   5   8      204.37      122.30    144.46 o 
   7   5   8     4993.44     5102.49    276.19 o 
   8   5   8     1510.98     1709.40    209.52 o 
   9   5   8    10544.51    10507.70    542.03 o 
   0   6   8    40559.14    39929.32    884.33 o 
   1   6   8     2268.01     2367.62    151.07 o 
   2   6   8     4451.34     4322.22    181.96 o 
   3   6   8     3696.34     3622.21    200.75 o 
   4   6   8      116.93      224.14    138.54 o 
   5   6   8    13988.84    13393.91    433.17 o 
   6   6   8    13732.51    13365.82    448.49 o 
   7   6   8    14092.43    13071.71    505.45 o 
   8   6   8     5640.75     5513.33    343.28 o 
   0   7   8     3134.49     3365.83    241.59 o 
   1   7   8    16097.61    15026.77    342.42 o 
   2   7   8     2957.70     3130.52    180.86 o 
   3   7   8      145.50      211.65    141.32 o 
   4   7   8      142.83       32.28    189.89 o 
   5   7   8     4779.10     4506.97    289.46 o 
   6   7   8     3049.22     2887.98    280.45 o 
   7   7   8     6383.52     6263.93    354.20 o 
   8   7   8       68.96      113.51    210.65 o 
   0   8   8    47704.93    44427.95   1597.32 o 
   1   8   8     4368.96     4439.70    195.15 o 
   2   8   8     3020.27     3074.94    177.92 o 
   3   8   8    25285.30    24099.60    525.58 o 
   4   8   8        9.42      -56.54    143.80 o 
   5   8   8    16638.00    16793.11    520.11 o 
   6   8   8     3605.69     3554.20    287.76 o 
   7   8   8     9267.01     9575.18    425.98 o 
   0   9   8      503.95      629.63    272.31 o 
   1   9   8    18340.62    16981.68    465.85 o 
   2   9   8     1256.13     1165.78    149.15 o 
   3   9   8    21005.44    21850.55    502.48 o 
   4   9   8     4433.15     4025.94    251.63 o 
   5   9   8    15010.29    15783.62    589.06 o 
   6   9   8      809.92      595.72    230.12 o 
   7   9   8     2496.70     3359.28    300.87 o 
   0  10   8     1722.08     1769.63    274.66 o 
   1  10   8      976.06      851.71    159.45 o 
   2  10   8     3725.33     4018.76    233.10 o 
   3  10   8      318.34      103.21    176.61 o 
   4  10   8     4259.22     5135.67    317.25 o 
   5  10   8     2940.32     3489.67    370.58 o 
   6  10   8     2589.51     3301.94    370.15 o 
   0  11   8    19361.04    17937.05    988.83 o 
   1  11   8     6450.40     6833.26    294.75 o 
   2  11   8     7897.69     8580.63    537.35 o 
   3  11   8      472.67      452.89    248.65 o 
   4  11   8       71.39      147.67    196.70 o 
   5  11   8        1.50     -217.02    230.08 o 
   0  12   8    43418.07    41398.02   1313.62 o 
   1  12   8      839.29      960.07    191.61 o 
   2  12   8     8675.87     9434.04    413.08 o 
   3  12   8     8796.06     8778.01    408.80 o 
   4  12   8        1.32        9.68    221.87 o 
   0  13   8      194.18      168.23    305.42 o 
   1  13   8     5393.82     5689.02    304.35 o 
   2  13   8     1247.14     1519.49    251.85 o 
   2   0   9    30949.20    31358.90    656.19 o 
   4   0   9   156381.02   150646.41   3731.81 o 
   6   0   9    10849.13    10720.31    537.81 o 
   8   0   9     1333.24     2356.93    508.21 o 
   1   1   9    51913.00    51588.30    683.04 o 
   2   1   9     4024.75     3685.18    197.37 o 
   3   1   9       65.72      173.15    113.42 o 
   4   1   9    14729.00    14336.52    427.56 o 
   5   1   9     4875.20     4773.61    222.70 o 
   6   1   9     4330.20     4743.14    262.84 o 
   7   1   9    20679.00    20938.87    491.22 o 
   8   1   9     1313.17     1555.32    206.62 o 
   9   1   9      450.74      501.21    179.71 o 
   1   2   9    20145.49    20192.17    330.54 o 
   2   2   9      909.10      623.68     90.32 o 
   3   2   9     3888.33     3885.53    192.86 o 
   4   2   9       14.03      197.17    123.17 o 
   5   2   9       23.16      -57.32    119.00 o 
   6   2   9    36405.57    34837.38    678.16 o 
   7   2   9      649.41      447.81    150.77 o 
   8   2   9    15942.10    14854.26    424.46 o 
   9   2   9     1639.16     2230.61    222.18 o 
   1   3   9     3007.23     3329.96    135.65 o 
   2   3   9      635.43      667.03     96.50 o 
   3   3   9     2231.41     2321.45    142.06 o 
   4   3   9     2149.63     2217.58    172.16 o 
   5   3   9     9333.82     8907.54    292.27 o 
   6   3   9     2830.63     2778.98    202.48 o 
   7   3   9    15103.39    15020.05    410.62 o 
   8   3   9     1796.36     1944.52    200.75 o 
   9   3   9      582.29      755.55    184.04 o 
   1   4   9    21970.37    22112.54    361.62 o 
   2   4   9     5102.70     5260.55    189.65 o 
   3   4   9     8636.39     8844.73    238.71 o 
   4   4   9    86161.79    85156.36   1362.72 o 
   5   4   9      958.85      938.40    152.39 o 
   6   4   9     2613.79     2508.27    196.59 o 
   7   4   9     1410.55     1430.57    202.75 o 
   8   4   9       13.14      123.83    152.04 o 
   9   4   9     6142.59     6126.81    350.26 o 
   1   5   9    54080.55    52236.47    817.44 o 
   2   5   9      966.46     1106.01    127.04 o 
   3   5   9      730.67      789.14    147.79 o 
   4   5   9     2317.97     2167.46    222.93 o 
   5   5   9     5512.21     5650.64    305.40 o 
   6   5   9     1768.90     1748.24    224.30 o 
   7   5   9    28171.60    28151.76    715.15 o 
   8   5   9        0.19      -22.06    183.68 o 
   1   6   9    38647.55    37842.44    625.24 o 
   2   6   9     3054.05     2967.03    165.72 o 
   3   6   9    11231.60    10937.19    326.32 o 
   4   6   9    12934.41    12750.89    432.41 o 
   5   6   9      183.47      361.76    178.65 o 
   6   6   9     4354.50     4330.60    306.06 o 
   7   6   9     8780.61     8143.95    409.17 o 
   8   6   9     2323.70     2267.75    265.09 o 
   1   7   9     5444.05     5320.61    203.21 o 
   2   7   9      887.82      735.23    139.99 o 
   3   7   9     6088.60     5908.73    262.42 o 
   4   7   9     3479.20     3488.76    293.29 o 
   5   7   9     3982.38     4314.68    324.38 o 
   6   7   9      429.12      554.41    197.68 o 
   7   7   9     4505.95     4542.64    329.97 o 
   8   7   9      627.19      481.81    240.65 o 
   1   8   9    13342.81    13038.69    321.95 o 
   2   8   9        2.69      367.71    149.84 o 
   3   8   9     6431.30     6610.67    282.07 o 
   4   8   9    10284.27    10296.21    424.74 o 
   5   8   9     2536.44     2837.34    278.78 o 
   6   8   9     7960.68     8341.76    405.64 o 
   7   8   9      649.83      997.96    235.23 o 
   1   9   9    29849.99    28994.62    525.22 o 
   2   9   9       31.81       46.85    159.70 o 
   3   9   9      676.62      839.50    172.25 o 
   4   9   9      227.36      485.50    184.25 o 
   5   9   9     3314.38     3205.26    296.08 o 
   6   9   9     1099.52      955.02    236.60 o 
   1  10   9    23035.21    21851.43    448.11 o 
   2  10   9     8045.18     8207.46    313.52 o 
   3  10   9     3163.69     3418.37    238.21 o 
   4  10   9    36001.88    37873.12    887.63 o 
   5  10   9      386.38      572.80    241.59 o 
   6  10   9     1845.39     2674.37    572.52 o 
   1  11   9     3438.67     3759.93    246.01 o 
   2  11   9     6526.07     6874.25    357.05 o 
   3  11   9     1465.03     1825.39    246.53 o 
   4  11   9     7035.98     7560.52    423.68 o 
   5  11   9     4149.06     4548.75    409.91 o 
   1  12   9        3.61       73.93    183.88 o 
   2  12   9     3304.49     3786.35    354.58 o 
   3  12   9      231.20     -187.12    225.69 o 
   0   0  10    26831.93    26901.82    816.13 o 
   2   0  10     1031.40      755.08    142.99 o 
   4   0  10    10393.64    10512.53    710.11 o 
   6   0  10     6673.79     6328.15    537.63 o 
   8   0  10     1017.48      934.33    256.35 o 
   0   1  10    45950.32    47079.89    898.72 o 
   1   1  10      474.58      451.83     94.70 o 
   2   1  10    21183.96    20375.85    351.14 o 
   3   1  10    34202.95    33501.61    714.13 o 
   4   1  10     4146.13     3743.29    207.27 o 
   5   1  10     4466.28     4517.66    227.91 o 
   6   1  10      175.98       15.82    133.44 o 
   7   1  10    22341.33    22357.60    524.69 o 
   8   1  10     8056.52     8153.10    333.83 o 
   9   1  10     3933.98     4099.25    277.01 o 
   0   2  10     4173.96     4221.59    209.74 o 
   1   2  10       27.83      -86.41     94.20 o 
   2   2  10     8867.32     8175.58    406.99 o 
   3   2  10     1089.93     1047.60    147.90 o 
   4   2  10     1802.08     1887.96    170.34 o 
   5   2  10       10.18      202.32    132.19 o 
   6   2  10    11771.72    11247.21    348.29 o 
   7   2  10      566.98      543.29    162.75 o 
   8   2  10       41.48      187.06    158.39 o 
   9   2  10        8.99     -126.09    169.86 o 
   0   3  10    42830.40    43184.56    844.41 o 
   1   3  10     4508.20     4405.18    154.97 o 
   2   3  10    24608.17    23392.65    637.78 o 
   3   3  10    92163.32    89198.81   1417.59 o 
   4   3  10     1641.16     2058.68    187.08 o 
   5   3  10    40710.36    39452.54    740.23 o 
   6   3  10      615.42      679.87    211.74 o 
   7   3  10     1126.35     1249.58    191.92 o 
   8   3  10     6240.24     5789.13    298.21 o 
   9   3  10       34.81      237.93    164.46 o 
   0   4  10     9191.71     9642.22    316.80 o 
   1   4  10      771.41      900.39    108.59 o 
   2   4  10     5310.33     5161.24    201.14 o 
   3   4  10      464.44      563.31    151.38 o 
   4   4  10     1133.14      999.99    192.05 o 
   5   4  10       16.14      241.77    139.67 o 
   6   4  10     5422.08     5322.54    261.21 o 
   7   4  10        2.38     -142.16    142.16 o 
   8   4  10      161.56      311.64    176.12 o 
   0   5  10     2945.46     2742.25    226.66 o 
   1   5  10      326.92      208.37    114.93 o 
   2   5  10     1863.08     1665.20    170.26 o 
   3   5  10     5255.42     4837.90    249.10 o 
   4   5  10     4742.17     4607.59    353.65 o 
   5   5  10     4053.40     4213.24    285.45 o 
   6   5  10      406.94      564.05    188.19 o 
   7   5  10    49815.07    49919.39   1089.46 o 
   8   5  10      631.44      455.55    212.35 o 
   0   6  10     5730.27     5951.32    303.79 o 
   1   6  10      148.32      250.41    117.73 o 
   2   6  10     4345.28     4081.14    223.22 o 
   3   6  10      927.56      933.81    202.44 o 
   4   6  10     1792.34     2062.94    236.48 o 
   5   6  10      267.55      261.37    177.11 o 
   6   6  10     6842.98     6178.70    349.10 o 
   7   6  10       91.95     -170.21    263.34 o 
   8   6  10      541.20      667.76    249.90 o 
   0   7  10     3677.05     3688.40    274.87 o 
   1   7  10     3055.98     3159.91    187.05 o 
   2   7  10      601.90      749.65    161.37 o 
   3   7  10    84225.73    84981.65   1379.89 o 
   4   7  10     3720.55     3933.95    346.85 o 
   5   7  10    55863.19    56116.48   1186.24 o 
   6   7  10     1428.25     1298.22    235.32 o 
   7   7  10      878.11     1112.46    240.02 o 
   0   8  10     4366.07     4400.27    292.54 o 
   1   8  10      439.46      455.15    131.51 o 
   2   8  10      816.85      801.38    166.17 o 
   3   8  10     2624.42     2755.22    219.39 o 
   4   8  10     3101.02     3061.35    294.61 o 
   5   8  10      262.43      -77.59    190.91 o 
   6   8  10     3519.05     3873.40    325.01 o 
   7   8  10      316.11      272.89    209.32 o 
   0   9  10    15024.15    14639.29    499.00 o 
   1   9  10     1541.06     1643.65    163.57 o 
   2   9  10    12128.68    11846.76    367.65 o 
   3   9  10     1171.35     1222.52    236.45 o 
   4   9  10       16.37     -126.18    192.04 o 
   5   9  10     2928.38     3467.67    322.30 o 
   6   9  10     1955.65     2726.69    297.09 o 
   0  10  10      502.56      744.73    244.57 o 
   1  10  10      591.68      597.66    159.95 o 
   2  10  10     3485.96     3243.42    251.94 o 
   3  10  10     1528.24     1378.25    194.61 o 
   4  10  10      281.38       92.94    206.23 o 
   5  10  10        1.71     -181.24    212.34 o 
   0  11  10     2864.54     2916.16    327.73 o 
   1  11  10      420.86      712.27    199.06 o 
   2  11  10     3227.52     3790.06    307.42 o 
   3  11  10    33693.00    33505.99    816.01 o 
   4  11  10     6160.95     7072.75    489.77 o 
   0  12  10     2221.27     1960.83    365.00 o 
   1  12  10     1032.60     1092.89    240.31 o 
   2  12  10     1332.20     1601.10    255.73 o 
   2   0  11       40.21      378.60    189.43 o 
   4   0  11    23627.27    24032.33    850.49 o 
   6   0  11     3578.09     3429.45    325.37 o 
   8   0  11    21402.18    21058.55    759.81 o 
   1   1  11    27847.38    27437.94    445.30 o 
   2   1  11     8042.37     7115.03    362.60 o 
   3   1  11     1694.63     1863.29    197.73 o 
   4   1  11     5411.44     5424.84    243.99 o 
   5   1  11    20088.21    19420.56    464.22 o 
   6   1  11     8040.33     8197.53    310.41 o 
   7   1  11    20021.75    20530.30    549.13 o 
   8   1  11     2138.62     2329.34    285.21 o 
   1   2  11     8171.90     7905.65    215.28 o 
   2   2  11    39623.28    38057.87   1003.08 o 
   3   2  11     2077.86     2191.51    185.32 o 
   4   2  11    12640.86    12070.52    351.06 o 
   5   2  11      502.37      714.75    156.32 o 
   6   2  11    37304.78    37575.93    742.63 o 
   7   2  11       14.99       23.50    149.48 o 
   8   2  11      317.47      343.91    169.06 o 
   1   3  11    11464.33    10914.15    256.07 o 
   2   3  11     2906.53     3135.28    177.43 o 
   3   3  11     1708.62     2064.18    183.28 o 
   4   3  11      901.33      940.72    158.45 o 
   5   3  11    13799.23    13717.12    388.76 o 
   6   3  11     2423.24     2565.37    225.26 o 
   7   3  11     5254.47     4917.15    298.19 o 
   8   3  11     2990.88     3176.17    249.89 o 
   1   4  11    19322.93    19134.84    373.73 o 
   2   4  11     1942.69     2018.23    163.79 o 
   3   4  11     7458.53     6734.29    311.19 o 
   4   4  11     7027.19     6950.91    359.14 o 
   5   4  11      158.32       47.85    138.06 o 
   6   4  11      449.26      215.38    166.06 o 
   7   4  11     3488.96     3125.79    270.44 o 
   8   4  11    11186.77    10525.70    744.54 o 
   1   5  11    56732.63    55680.46    834.33 o 
   2   5  11     4096.89     4254.08    227.35 o 
   3   5  11     5445.00     5073.19    381.42 o 
   4   5  11     3178.97     3344.85    272.76 o 
   5   5  11    14230.73    14203.23    487.67 o 
   6   5  11      305.39      284.07    190.55 o 
   7   5  11    16937.58    17007.20    559.43 o 
   8   5  11       22.08      106.24    197.02 o 
   1   6  11    13874.85    13764.99    347.59 o 
   2   6  11    15553.24    16014.80    415.59 o 
   3   6  11     6979.45     6541.64    344.61 o 
   4   6  11        7.64      355.19    198.11 o 
   5   6  11      301.93      324.67    195.02 o 
   6   6  11     6929.17     7937.10    401.32 o 
   7   6  11     1323.57     1407.15    245.08 o 
   1   7  11      592.56      630.21    145.18 o 
   2   7  11     2145.96     2056.89    200.09 o 
   3   7  11     1306.54     1214.49    225.20 o 
   4   7  11     3430.53     3662.88    332.57 o 
   5   7  11    14433.92    16137.42    560.34 o 
   6   7  11       36.96       44.26    204.06 o 
   7   7  11     5096.15     5762.49    464.60 o 
   1   8  11    20833.18    21070.08    462.94 o 
   2   8  11     9724.56    10232.42    345.47 o 
   3   8  11     8978.90     8686.43    357.95 o 
   4   8  11      548.29      486.70    214.41 o 
   5   8  11       34.16       95.16    213.44 o 
   6   8  11     6792.83     7173.27    416.61 o 
   1   9  11    23416.71    22635.58    600.63 o 
   2   9  11      525.55      489.56    220.14 o 
   3   9  11     2187.63     2320.36    242.13 o 
   4   9  11        1.34      114.61    208.16 o 
   5   9  11     6701.17     7189.10    418.66 o 
   1  10  11     5795.83     6193.37    295.84 o 
   2  10  11     1079.77      985.65    189.81 o 
   3  10  11     3138.86     3555.39    316.06 o 
   4  10  11     7570.41     7820.87    417.41 o 
   1  11  11     5210.75     5001.55    331.74 o 
   2  11  11     3511.65     3579.29    299.92 o 
   3  11  11      373.81      335.23    258.29 o 
   0   0  12    44412.25    44064.27   1236.30 o 
   2   0  12    41639.37    38483.63   1282.67 o 
   4   0  12     1072.72      910.55    234.42 o 
   6   0  12     4437.84     4688.02    371.93 o 
   8   0  12     8737.52     9150.35    532.86 o 
   0   1  12    11666.14    11622.50    415.46 o 
   1   1  12    33351.40    33020.64    494.00 o 
   2   1  12     9640.96     9143.24    302.72 o 
   3   1  12    23623.24    22708.94    511.97 o 
   4   1  12      814.17      998.65    167.85 o 
   5   1  12    10497.88     9506.33    333.73 o 
   6   1  12     1728.21     1788.19    197.53 o 
   7   1  12        9.34       48.68    158.07 o 
   8   1  12     3853.53     4499.33    288.30 o 
   0   2  12     5873.79     5513.88    250.06 o 
   1   2  12     1076.34      999.53    119.06 o 
   2   2  12     6311.73     6087.60    255.74 o 
   3   2  12     2751.52     2884.77    209.89 o 
   4   2  12    11417.67    10492.43    340.69 o 
   5   2  12     4964.85     4598.50    256.42 o 
   6   2  12       58.32     -115.50    140.83 o 
   7   2  12     2634.92     2661.29    235.74 o 
   8   2  12     2037.92     1752.51    229.62 o 
   0   3  12     2067.49     2608.72    193.15 o 
   1   3  12    21928.38    20724.85    454.14 o 
   2   3  12     5322.12     5139.31    217.37 o 
   3   3  12     3356.99     3052.43    266.01 o 
   4   3  12     2797.35     2824.06    213.77 o 
   5   3  12       33.67      134.98    147.69 o 
   6   3  12        4.76     -135.60    140.96 o 
   7   3  12     2709.41     3060.96    266.19 o 
   8   3  12      351.91       74.93    199.99 o 
   0   4  12    23476.14    24810.63    640.39 o 
   1   4  12      483.79      186.63    115.62 o 
   2   4  12    10293.06     9215.99    327.90 o 
   3   4  12     5726.22     5255.49    344.32 o 
   4   4  12      866.51      963.87    238.77 o 
   5   4  12     8962.44     8466.79    391.99 o 
   6   4  12     2531.42     2595.13    270.07 o 
   7   4  12     9817.81     9995.85    617.89 o 
   0   5  12     2260.14     2021.76    231.32 o 
   1   5  12    34789.91    34540.95    616.76 o 
   2   5  12     5222.13     5252.97    350.09 o 
   3   5  12    35487.00    34872.08   1580.92 o 
   4   5  12      141.41      -62.11    210.95 o 
   5   5  12    21970.25    21898.34    633.19 o 
   6   5  12     1773.91     1555.30    246.25 o 
   7   5  12     2390.26     2545.07    288.17 o 
   0   6  12      382.80      286.17    189.99 o 
   1   6  12     5908.80     6415.10    271.06 o 
   2   6  12      410.92      490.58    161.62 o 
   3   6  12    16925.87    17711.59    551.89 o 
   4   6  12     1537.46     1556.10    251.31 o 
   5   6  12    13992.63    13502.28    698.70 o 
   6   6  12      938.51     1056.35    238.42 o 
   7   6  12     4337.91     4539.87    349.90 o 
   0   7  12     7738.44     8381.88    386.04 o 
   1   7  12     9633.29     9807.82    412.33 o 
   2   7  12     1283.24     1113.51    185.89 o 
   3   7  12     1059.53     1364.04    241.68 o 
   4   7  12      393.64      139.40    212.35 o 
   5   7  12      210.13      605.48    230.03 o 
   6   7  12      868.24     1353.04    321.84 o 
   0   8  12       90.14      222.92    196.50 o 
   1   8  12       20.41     -147.20    147.20 o 
   2   8  12        5.09      280.48    163.19 o 
   3   8  12     4955.52     5741.18    407.96 o 
   4   8  12      268.70      529.80    223.59 o 
   5   8  12     8593.95     8586.26    597.44 o 
   6   8  12      350.78      673.38    244.81 o 
   0   9  12      145.91      153.89    201.15 o 
   1   9  12    20956.89    20480.74    510.78 o 
   2   9  12      126.37      308.33    174.26 o 
   3   9  12    16962.23    17640.54    576.56 o 
   4   9  12     1807.96     2425.57    292.75 o 
   5   9  12     9497.56     9566.85    477.96 o 
   0  10  12    13151.39    13627.10    633.45 o 
   1  10  12     1815.01     1830.27    215.33 o 
   2  10  12     5724.63     5907.90    303.09 o 
   3  10  12     5949.01     6551.63    384.77 o 
   4  10  12       56.68      299.37    234.16 o 
   0  11  12    14365.60    15281.17    723.33 o 
   1  11  12     7645.18     8494.08    551.21 o 
   2  11  12     6203.64     6310.49    373.52 o 
   2   0  13      212.00       46.71    196.77 o 
   4   0  13    14887.98    15407.64   1056.84 o 
   6   0  13      936.81     1170.10    266.09 o 
   8   0  13      251.61      411.81    268.25 o 
   1   1  13    19262.11    19047.50    361.56 o 
   2   1  13     3722.71     3947.92    225.78 o 
   3   1  13      449.57      406.61    156.54 o 
   4   1  13    17918.19    17146.97    454.34 o 
   5   1  13    21013.32    21177.78    546.38 o 
   6   1  13    19379.18    18911.60    570.87 o 
   7   1  13     6587.33     6845.25    330.15 o 
   1   2  13      762.55      874.03    131.28 o 
   2   2  13     2638.82     2722.51    275.74 o 
   3   2  13      162.34      332.45    157.57 o 
   4   2  13     7714.30     7478.59    313.65 o 
   5   2  13      265.20      106.66    160.39 o 
   6   2  13     3343.19     3519.25    275.74 o 
   7   2  13       38.61     -152.62    152.62 o 
   1   3  13    54333.35    53442.12    921.53 o 
   2   3  13     9322.04     8832.09    307.02 o 
   3   3  13     6241.26     6446.37    289.37 o 
   4   3  13    18532.73    17148.77    658.58 o 
   5   3  13    14717.10    14237.37    429.18 o 
   6   3  13     8440.10     8752.84    352.75 o 
   7   3  13    19614.96    21661.35    656.45 o 
   1   4  13      264.30       50.53    138.37 o 
   2   4  13        2.51      110.20    188.36 o 
   3   4  13       28.52      -85.84    200.86 o 
   4   4  13     7239.59     6983.16    747.77 o 
   5   4  13       45.38      256.74    205.45 o 
   6   4  13     1243.13     1297.11    243.24 o 
   7   4  13       14.22      642.12    227.19 o 
   1   5  13       84.19       91.22    145.50 o 
   2   5  13        8.33     -118.43    239.10 o 
   3   5  13     6275.97     5843.64    336.89 o 
   4   5  13     1439.59      904.93    232.01 o 
   5   5  13    19591.60    19727.41    619.39 o 
   6   5  13     2076.13     1837.62    274.86 o 
   7   5  13     3054.35     3107.59    311.86 o 
   1   6  13      209.37      294.87    158.54 o 
   2   6  13     1528.80     1630.06    207.27 o 
   3   6  13      175.39      301.83    200.05 o 
   4   6  13     9984.76     9504.88    440.19 o 
   5   6  13      155.28       33.62    231.84 o 
   6   6  13     2034.10     2128.04    296.59 o 
   1   7  13    74966.77    74551.55   1255.32 o 
   2   7  13     1395.49     1420.66    213.67 o 
   3   7  13     8856.03     9025.40    419.79 o 
   4   7  13     2370.79     2837.36    301.42 o 
   5   7  13     7494.67     7372.72    428.42 o 
   6   7  13       35.38       55.19    228.18 o 
   1   8  13        2.93       62.22    161.41 o 
   2   8  13      295.32      398.17    185.66 o 
   3   8  13      254.06      439.73    229.21 o 
   4   8  13     3572.57     4112.69    350.03 o 
   5   8  13       10.78     -206.64    206.64 o 
   1   9  13      212.54      321.06    182.14 o 
   2   9  13     9318.89     9692.25    394.37 o 
   3   9  13     3463.74     3797.68    329.58 o 
   4   9  13     8394.59     8707.61    451.27 o 
   1  10  13      471.16      278.11    178.77 o 
   2  10  13       48.45     -159.48    181.37 o 
   0   0  14    17831.48    18672.41    696.41 o 
   2   0  14    16727.43    16153.63    596.52 o 
   4   0  14     6194.24     5357.73    523.91 o 
   6   0  14       39.04       87.81    227.81 o 
   0   1  14     6302.02     6434.13    284.83 o 
   1   1  14       53.41      299.88    142.95 o 
   2   1  14     4815.81     4351.46    257.74 o 
   3   1  14    43674.19    43232.39    898.53 o 
   4   1  14      462.49      405.49    185.32 o 
   5   1  14     8143.31     8003.64    339.89 o 
   6   1  14      448.80      473.96    178.64 o 
   7   1  14     3792.21     3890.84    279.16 o 
   0   2  14    36671.16    36891.43    789.29 o 
   1   2  14       52.08       65.16    114.09 o 
   2   2  14    11207.42    11353.08    352.98 o 
   3   2  14     1629.03     1984.67    208.03 o 
   4   2  14     1123.58     1272.85    196.72 o 
   5   2  14     4396.74     5089.21    296.00 o 
   6   2  14      238.45      495.28    185.49 o 
   7   2  14     2957.79     2851.42    271.73 o 
   0   3  14      362.87      469.66    185.83 o 
   1   3  14     1000.61     1173.95    144.66 o 
   2   3  14      600.77      645.71    155.19 o 
   3   3  14    23265.47    22747.77    543.42 o 
   4   3  14       78.11       29.98    170.49 o 
   5   3  14     2424.00     2441.18    269.62 o 
   6   3  14       85.79      -75.96    192.28 o 
   7   3  14    10859.20    10940.10    547.73 o 
   0   4  14     6052.67     5780.75    321.37 o 
   1   4  14     1559.93     1732.52    185.07 o 
   2   4  14     3486.02     3769.91    282.18 o 
   3   4  14     8487.65     7854.40    426.42 o 
   4   4  14      370.21      113.14    201.12 o 
   5   4  14    11355.76    10352.14    496.84 o 
   6   4  14       17.51      207.27    246.90 o 
   0   5  14     2881.68     3347.09    283.72 o 
   1   5  14      254.53      267.24    153.33 o 
   2   5  14      224.99      138.41    176.90 o 
   3   5  14    46110.98    46405.36   1178.57 o 
   4   5  14        0.61     -102.73    208.94 o 
   5   5  14    14462.30    13517.64    646.72 o 
   6   5  14     1135.54     1114.49    267.32 o 
   0   6  14     4385.95     4449.54    371.37 o 
   1   6  14     1104.11     1008.97    199.23 o 
   2   6  14       64.85     -103.21    186.81 o 
   3   6  14     9333.09     9724.21    552.91 o 
   4   6  14       36.52       50.59    222.23 o 
   5   6  14    11848.35    11557.13    510.06 o 
   0   7  14     1959.62     1855.78    344.07 o 
   1   7  14        9.22      270.55    170.94 o 
   2   7  14      366.62      761.58    222.23 o 
   3   7  14    13857.37    13806.28    520.52 o 
   4   7  14       37.33       17.62    218.64 o 
   5   7  14      145.21      546.50    349.22 o 
   0   8  14     2863.91     3574.01    429.45 o 
   1   8  14     1781.70     1887.04    219.76 o 
   2   8  14      727.43     1227.97    241.25 o 
   3   8  14     9946.51    10596.59    484.87 o 
   4   8  14        2.55      -88.53    209.75 o 
   0   9  14     1039.53      199.23    361.91 o 
   1   9  14       57.90      133.89    179.71 o 
   2   9  14       42.15      135.69    216.46 o 
   3   9  14    26486.86    27504.95    882.40 o 
   2   0  15    16149.22    16499.04    620.52 o 
   4   0  15      572.79     1026.76    275.97 o 
   6   0  15    18062.58    17940.72    883.04 o 
   1   1  15    30159.36    30151.53    774.62 o 
   2   1  15     3156.66     2892.58    217.63 o 
   3   1  15       33.35      392.79    165.63 o 
   4   1  15    11497.20    11307.37    506.98 o 
   5   1  15    10403.72    10380.37    400.66 o 
   6   1  15     7832.67     8187.31    372.46 o 
   1   2  15     1746.69     1740.47    182.24 o 
   2   2  15      688.91      457.98    157.15 o 
   3   2  15      674.97      368.08    166.58 o 
   4   2  15    16439.67    16800.52    506.16 o 
   5   2  15      238.35      233.75    201.29 o 
   6   2  15     1787.71     1718.12    248.98 o 
   1   3  15     6448.94     6614.25    328.18 o 
   2   3  15      284.04     -104.12    167.63 o 
   3   3  15     3584.56     3631.90    321.56 o 
   4   3  15     3119.46     3446.77    372.54 o 
   5   3  15    10287.36     9808.63    462.29 o 
   6   3  15     3988.85     4240.00    356.18 o 
   1   4  15     5750.16     6229.06    353.96 o 
   2   4  15     4765.29     5403.98    324.50 o 
   3   4  15     3556.06     4020.89    324.00 o 
   4   4  15       11.43     -143.43    209.33 o 
   5   4  15       61.34      205.27    228.89 o 
   6   4  15     9583.25     9944.04   1648.61 o 
   1   5  15    54679.07    57275.52   1281.75 o 
   2   5  15     3450.65     3767.49    299.19 o 
   3   5  15     1309.63     1230.10    278.73 o 
   4   5  15     3291.77     2912.29    426.56 o 
   5   5  15     7010.41     6753.39    530.60 o 
   1   6  15    11367.13    11232.80    404.72 o 
   2   6  15      555.64      622.62    222.18 o 
   3   6  15     5325.62     5484.75    364.04 o 
   4   6  15     4383.09     5081.81    434.37 o 
   1   7  15      314.00      372.31    188.72 o 
   2   7  15     4815.73     5246.20    359.06 o 
   3   7  15     4466.11     4985.40    362.42 o 
   4   7  15     1938.76     2123.57    297.90 o 
   1   8  15     6873.75     7599.05    434.50 o 
   2   8  15      585.21      684.76    255.73 o 
   3   8  15     2714.31     3738.46    928.15 o 
   0   0  16       12.04      431.54    410.20 o 
   2   0  16     1395.29     1593.49    273.19 o 
   4   0  16     1775.56     1841.70    315.68 o 
   0   1  16    13456.33    13485.37    544.63 o 
   1   1  16     8872.19     9294.03    327.93 o 
   2   1  16    13995.41    12880.98    391.87 o 
   3   1  16     7363.08     7265.36    320.22 o 
   4   1  16     3342.77     3126.64    265.60 o 
   5   1  16     1928.00     2027.67    245.26 o 
   0   2  16     5519.12     5922.96    606.81 o 
   1   2  16       77.76       96.77    151.23 o 
   2   2  16      649.46      950.95    184.81 o 
   3   2  16      108.06       54.15    171.38 o 
   4   2  16       47.51      -84.99    186.88 o 
   5   2  16      485.69      379.01    199.70 o 
   0   3  16     9871.48    10776.36    585.26 o 
   1   3  16    20159.72    19843.97    757.41 o 
   2   3  16     8520.16     8550.78    387.56 o 
   3   3  16    26566.19    27634.74    731.88 o 
   4   3  16     1354.45     1092.90    302.29 o 
   5   3  16    14495.35    14243.87    807.56 o 
   0   4  16      443.05      466.13    373.80 o 
   1   4  16      207.34      419.27    190.43 o 
   2   4  16      407.77      279.86    201.19 o 
   3   4  16      412.46      792.89    221.83 o 
   4   4  16      165.93       52.68    220.75 o 
   5   4  16      817.01      617.43    360.34 o 
   0   5  16      118.44        6.64    273.04 o 
   1   5  16     4969.37     4690.47    321.64 o 
   2   5  16      558.12      442.44    215.79 o 
   3   5  16      387.31      150.45    215.59 o 
   4   5  16      706.15     1066.26    260.13 o 
   0   6  16     1177.84     1520.48    353.81 o 
   1   6  16       12.45     -218.39    218.39 o 
   2   6  16        1.27       49.49    208.06 o 
   3   6  16      861.48      908.18    241.62 o 
   0   7  16     1801.16     1729.96    354.84 o 
   1   7  16    14796.12    15453.45    717.23 o 
   2   7  16      603.11      873.65    238.70 o 
   2   0  17    16532.55    17887.85    677.92 o 
   4   0  17     7894.75     7598.32    502.99 o 
   1   1  17    13910.90    14297.12    418.55 o 
   2   1  17      693.81      691.41    176.78 o 
   3   1  17     1172.73     1276.19    204.53 o 
   4   1  17     1351.22     1711.56    226.70 o 
   1   2  17     2519.71     2938.89    246.46 o 
   2   2  17      991.31     1088.57    203.88 o 
   3   2  17      843.89      969.50    224.41 o 
   4   2  17    11804.85    12039.20    497.01 o 
   1   3  17     5881.33     6164.70    614.52 o 
   2   3  17      210.73      143.54    200.47 o 
   3   3  17       90.93      374.61    206.06 o 
   4   3  17      110.81      100.47    215.15 o 
   1   4  17     9750.10     9680.11    886.78 o 
   2   4  17     5422.94     6073.23    372.22 o 
   3   4  17     3749.13     3916.27    322.21 o 
   1   5  17    14059.26    14804.63    659.19 o 
   2   5  17      369.54      336.93    207.40 o 
   3   5  17     1654.54     2143.66    389.47 o 
   1   6  17    12292.52    14435.54    838.44 o 
   0   0  18     4272.89     3339.01    675.53 o 
   2   0  18      139.66      389.86    244.47 o 
   0   1  18    14286.44    13267.59   1191.96 o 
   1   1  18     2415.70     2548.63    302.31 o 
   2   1  18     8061.24     7890.11    338.78 o 
   3   1  18    21466.46    21907.98    673.77 o 
   0   2  18     6931.94     6683.61    913.41 o 
   1   2  18      102.51      -13.18    231.57 o 
   2   2  18    10544.23    11257.24    455.86 o 
   3   2  18      362.36      519.08    212.46 o 
   0   3  18     2516.97     1548.78    607.42 o 
   1   3  18       31.95     -175.09    233.64 o 
   2   3  18     1663.60     2028.92    259.86 o 
   0   4  18     2502.12     2325.97    685.69 o 
   1   4  18      720.94      662.67    290.02 o 
                                                 
